# Supplementary material for: Immune evolution from preneoplasia to invasive lung adenocarcinomas and underlying molecular features
Source: Nat Commun. 2021 May 11;12:2722. doi: 10.1038/s41467-021-22890-x (PMC8113327; doi:10.1038/s41467-021-22890-x)
Supplement: Supplementary file 3 — Supplementary data [file 41467_2021_22890_MOESM3_ESM.xlsx]

## Sheet: Supplementary_Data_1
Supplementary Data 1. Clinical characteristics and availability of different immune and molecular data
Pat ID	Age	Smoking	Histology	Nanostring	mIF	TCR seq	WES	RRBS
C10	46-50	no	AAH	no	no	no	yes	yes
			AIS	no	no	yes	yes	yes
			NL	no	no	no	yes	yes
C11	51-55	no	ADC	no	no	yes	yes	yes
			AIS	no	no	no	yes	no
			NL	no	no	yes	yes	yes
C13	51-55	no	MIA	no	no	yes	yes	yes
			NL	no	no	yes	yes	no
C14	66-70	no	ADC	no	no	no	yes	no
			MIA	no	no	no	yes	yes
			NL	no	no	yes	yes	yes
C16	56-60	yes	ADC	no	no	yes	yes	yes
			MIA	no	no	yes	yes	yes
			NL	no	no	yes	yes	yes
C2	61-65	no	ADC	no	no	no	yes	no
			AIS	no	no	no	yes	no
			NL	no	no	yes	yes	no
C21	41-45	no	MIA	no	no	yes	yes	yes
			NL	no	no	yes	yes	yes
C23	51-55	no	ADC	no	no	yes	yes	yes
			AIS	no	no	no	yes	yes
			NL	no	no	yes	yes	yes
C25	56-60	no	MIA	no	no	yes	yes	yes
			NL	no	no	yes	yes	yes
C4	51-55	yes	MIA	no	no	yes	yes	yes
			NL	no	no	yes	yes	yes
C5	61-65	yes	ADC	no	no	yes	yes	yes
			MIA	no	no	no	yes	yes
			NL	no	no	yes	yes	yes
J11	81-85	no	AAH	no	no	no	yes	no
			AIS	yes	no	yes	yes	yes
			NL	yes	no	yes	yes	yes
J13	61-65	yes	MIA	yes	yes	yes	yes	no
			NL	yes	yes	yes	yes	no
J14	76-80	yes	MIA	yes	yes	yes	yes	no
			NL	yes	yes	yes	yes	no
J15	71-75	yes	MIA	yes	yes	yes	yes	no
			NL	yes	yes	yes	yes	no
J16	66-70	yes	MIA	yes	yes	no	yes	no
			NL	yes	yes	yes	yes	no
J17	56-60	no	AAH	yes	yes	yes	yes	yes
			NL	yes	yes	yes	yes	yes
J18	81-85	yes	MIA	yes	yes	yes	yes	no
			NL	yes	no	yes	yes	no
J19	76-80	yes	AIS	yes	yes	yes	yes	no
			AAH	yes	yes	no	yes	yes
			NL	yes	yes	yes	yes	yes
J2	66-70	yes	AAH	no	no	yes	yes	yes
			ADC	yes	yes	yes	yes	yes
			NL	yes	no	yes	yes	yes
J20	66-70	no	AIS	yes	yes	yes	yes	no
			NL	yes	yes	yes	yes	no
J21	71-75	yes	AAH	yes	yes	no	yes	no
			MIA	yes	yes	no	yes	no
			NL	yes	no	no	yes	no
J22	71-75	no	MIA	yes	yes	yes	yes	no
			NL	yes	no	yes	yes	no
J23	71-75	yes	MIA	yes	yes	yes	yes	no
			NL	yes	no	yes	yes	no
J24	66-70	no	AAH	yes	yes	yes	yes	yes
			NL	yes	no	yes	yes	yes
J25	76-80	no	AAH	no	no	yes	yes	yes
			AIS	yes	yes	yes	yes	yes
			NL	yes	no	yes	yes	yes
J26	76-80	no	MIA	yes	yes	yes	yes	yes
			NL	yes	no	yes	yes	yes
J27*	71-75	no	AAH1	yes	yes	yes	yes	no
			AAH2	yes	yes	yes	yes	yes
			AIS	yes	yes	yes	yes	yes
			MIA	yes	yes	yes	yes	yes
			NL	yes	no	yes	yes	yes
J28	66-70	yes	AAH	no	no	no	yes	no
			NL	no	no	yes	yes	no
J29	76-80	no	AAH	no	no	no	yes	no
			NL	no	no	yes	yes	no
J3	66-70	yes	AAH	no	no	yes	yes	no
			ADC	yes	yes	yes	yes	yes
			NL	yes	no	yes	yes	yes
J30	66-70	yes	AAH	yes	yes	no	yes	yes
			NL	yes	no	no	yes	yes
J31	71-75	yes	AIS	yes	yes	yes	yes	yes
			NL	yes	no	yes	yes	yes
J32	66-70	yes	AAH	yes	yes	no	yes	yes
			MIA	yes	yes	yes	yes	yes
			NL	yes	no	yes	yes	yes
J33	61-65	yes	MIA	yes	yes	no	yes	no
			NL	yes	no	yes	yes	no
J34	71-75	yes	MIA	yes	yes	yes	yes	no
			NL	yes	no	yes	yes	no
J35	66-70	yes	MIA	yes	yes	yes	yes	yes
			NL	yes	no	yes	yes	yes
J36	71-75	no	AIS	yes	yes	yes	yes	yes
			NL	yes	no	yes	yes	yes
J37	66-70	no	AIS	no	no	no	yes	no
			NL	no	no	yes	yes	no
J38	76-80	no	AAH	yes	yes	yes	yes	yes
			AIS	yes	yes	yes	yes	yes
			NL	yes	no	yes	yes	yes
J39	71-75	no	MIA	yes	yes	yes	yes	no
			NL	yes	no	yes	yes	no
J4	71-75	no	AAH	no	no	yes	yes	no
			NL	no	no	yes	yes	no
J40	71-75	yes	AIS	yes	yes	no	yes	yes
			MIA	yes	yes	yes	yes	yes
			NL	yes	no	yes	yes	yes
J41	56-60	no	MIA	yes	yes	yes	yes	no
			NL	yes	no	yes	yes	no
J42	66-70	no	AIS	yes	yes	yes	yes	yes
			NL	yes	no	yes	yes	yes
J43	66-70	yes	AIS	yes	yes	yes	yes	yes
			MIA	yes	yes	yes	yes	yes
			NL	yes	no	yes	yes	yes
J44	76-80	no	MIA	yes	yes	yes	yes	yes
			NL	yes	no	yes	yes	yes
J45	66-70	yes	AAH	no	no	no	yes	no
			MIA	yes	yes	yes	yes	yes
			NL	yes	no	yes	yes	yes
J46	66-70	yes	MIA	yes	yes	yes	yes	yes
			NL	yes	no	yes	yes	yes
J5	71-75	no	ADC	yes	yes	yes	yes	yes
			AAH	no	no	yes	no	no
			NL	yes	no	no	yes	yes
J7	71-75	no	AAH	no	no	yes	yes	yes
			ADC	yes	yes	yes	yes	yes
			NL	yes	no	yes	yes	yes
J8	71-75	yes	AAH	no	no	yes	yes	yes
			ADC	yes	yes	yes	yes	yes
			NL	yes	no	yes	yes	yes
J9	71-75	no	AAH	no	no	yes	yes	yes
			ADC	yes	yes	yes	yes	yes
			NL	yes	no	yes	yes	yes
AAH: typical adenomatous hyperplasia; AIS: adenocarcinoma in situ; MIA: minimally invasive adenocarcinoma; ADC: invasive adenocarcinoma; NanoString: nCounter PanCancer Immune Profiling Panel; mIF: multiplex immunofluorescence; RRBS, reduced representation bisulfite sequencing; WES, whole exome sequencing
*J27 had two separate AAH lesions

## Sheet: Supplementary_Data_2
Supplementary Data 2. Gene Expression Profiling of NanoString®nCounter
IPNs Genes	A2M	ABCB1	ABL1	ADA	ADORA2A	AICDA	AIRE	AKT3	ALCAM	AMBP	AMICA1	ANP32B	ANXA1	APOE	APP	ARG1	ARG2	ATF1	ATF2	ATG10	ATG12	ATG16L1	ATG5	ATG7	ATM	AXL	BAGE	BATF	BAX	BCL10	BCL2	BCL2L1	BCL6	BID	BIRC5	BLK	BLNK	BMI1	BST1	BST2	BTK	BTLA	C1QA	C1QB	C1QBP	C1R	C1S	C2	C3
J11S	14.0615	6.68363	9.68976	7.67574	7.10228	4.544	4.544	9.84226	10.3248	4.544	10.0701	10.08	14.6417	12.7832	12.2909	4.544	6.74661	7.83514	9.59327	6.64862	4.544	8.11721	8.21492	8.8726	4.544	10.2041	4.544	6.52727	9.0453	9.92935	8.08828	11.3909	9.73017	5.22314	4.544	4.544	5.16452	8.27524	7.48692	9.31068	7.2179	5.64001	10.6165	11.4817	8.90282	11.4494	10.5957	8.71513	10.362
J11N	14.4188	6.40941	9.72498	7.49836	7.29718	4.54117	4.54117	10.0157	10.362	4.54117	10.3015	10.0892	14.0615	12.3312	12.3793	4.54117	7.11919	7.9362	9.78459	6.9057	4.54117	8.36914	8.41717	8.62686	4.54117	10.2272	4.54117	6.78538	8.83896	9.85537	8.0112	11.1351	10.2534	5.1483	5.37512	4.54117	5.73303	8.08398	7.60695	9.31822	6.70522	5.77811	10.3997	11.1582	8.98777	11.8068	11.0374	8.70321	11.2376
J13M	13.0759	6.89033	9.53905	7.26672	6.09845	4.59744	4.59744	9.02796	10.9938	6.40395	9.48071	10.2155	12.7361	10.8208	12.3312	4.59744	8.02575	8.60149	9.45164	7.80021	4.59744	8.11721	9.05324	8.21916	4.59744	9.53905	4.59744	6.84646	9.69369	9.21535	7.71918	11.1351	9.76088	4.59744	5.76375	4.59744	6.63344	8.38831	7.40151	10.3248	6.49202	5.76375	10.0157	10.3015	9.89876	11.4494	10.7278	10.5581	11.9166
J13N	14.6417	8.19967	9.98381	7.84343	7.37942	4.56247	4.56247	10.1816	10.6458	4.56247	9.16917	10.362	14.1699	10.9311	12.607	4.56247	6.74129	8.29625	9.73987	7.65842	5.85781	8.0506	8.75581	8.70321	4.56247	10.5721	4.56247	6.93194	9.07713	9.97148	7.99021	10.8557	9.5878	4.56247	5.77811	4.56247	4.56247	8.71513	8.23553	9.16917	7.61829	4.56247	10.464	11.1351	9.50709	11.4817	11.0374	8.70321	10.9938
J14M	13.8808	6.8063	9.24757	5.3531	6.42721	4.51706	4.51706	9.69369	10.4896	4.51706	10.7699	10.6827	12.8378	12.8992	12.3793	4.51706	6.85306	7.29718	8.75964	6.56592	5.2303	7.40151	7.11333	8.89107	6.42721	9.51195	4.51706	6.50244	9.97766	9.4193	9.63014	10.8208	9.91416	4.88722	5.94875	5.11492	7.15911	7.17958	6.73017	9.00806	7.87943	6.63869	10.8951	11.3625	10.2958	11.1582	10.5305	8.47895	10.5721
J14N	14.6417	7.57198	9.87031	6.84646	6.68363	4.5362	4.5362	10.0269	10.7531	4.5362	10.3997	10.4896	13.5995	11.5106	12.607	4.5362	7.22383	8.20782	9.31068	6.89561	5.324	8.11721	8.37654	8.7196	4.5362	10.1139	4.5362	6.23311	9.41126	9.89876	8.08022	11.1351	10.1577	4.5362	4.5362	4.5362	5.56586	8.44147	7.99443	9.00253	7.42373	5.18973	10.6764	11.4494	9.38377	11.9166	11.2101	8.55143	11.2376
J15M	12.8992	6.5128	9.74438	6.07136	6.13697	4.57196	4.57196	9.12458	10.4492	7.21194	9.46704	10.6165	13.4394	11.5886	12.0661	4.57196	7.27683	8.94995	9.31445	8.40859	4.57196	8.18262	8.19649	8.45399	4.57196	9.53422	4.57196	8.21137	9.36383	9.55907	8.36068	10.9695	10.1639	4.57196	6.07136	6.19145	7.64871	8.05428	6.70031	8.00454	6.56592	6.75191	8.5662	9.55907	10.1939	11.0374	10.2272	7.66974	10.8477
J15N	14.0615	6.16835	9.47188	6.99655	7.57948	4.54117	4.54117	10.1701	10.689	4.54117	9.69369	10.2272	13.6988	11.6669	12.179	4.54117	6.5128	8.09256	9.54386	7.41925	5.38283	7.91731	8.31239	8.70763	5.092	10.0701	4.54117	6.69538	9.02796	9.65509	7.97955	11.0119	9.89876	4.54117	5.092	4.54117	5.42778	8.35639	7.23536	9.67783	6.9057	5.42778	10.0049	10.8557	9.22245	11.4163	10.7023	8.98017	11.1582
J16M	14.2706	6.1493	9.54386	6.48669	6.68363	4.51973	4.51973	9.73535	10.1701	5.03463	10.279	10.29	12.7832	11.8516	12.2909	4.51973	6.21314	7.83948	9.29787	6.96396	5.43664	8.04691	8.23553	8.36495	5.21166	9.65083	4.51973	7.59282	9.46704	10.0103	8.55879	10.7699	9.53422	4.51973	6.17415	5.3458	6.25252	8.09971	7.78809	9.34149	6.98829	6.00205	10.1816	10.6165	9.28441	11.9585	11.1582	8.01801	11.2376
J16N	14.6417	7.58812	9.45524	7.14934	7.05969	4.52748	4.52748	10.2655	9.89354	5.50518	10.3015	10.2336	12.9519	12.179	12.607	4.52748	5.54628	8.2437	9.72498	7.13947	5.16452	7.79213	8.19329	8.75197	4.52748	9.85069	4.52748	6.11861	9.95282	9.90861	8.34364	10.7531	9.31068	4.52748	5.50518	4.52748	5.791	8.63166	7.31962	9.82291	7.17067	4.96174	10.1247	10.6458	9.36383	11.8068	11.4817	7.96423	10.9695
J17H	13.8808	7.5241	10.1356	7.21194	6.40395	4.46083	4.46083	9.69369	9.78459	4.93736	9.91968	10.2723	12.6525	11.7055	11.7406	4.46083	6.53808	7.71506	9.59768	6.17415	4.93736	7.80908	8.08828	7.65842	4.69296	9.45164	4.46083	7.76224	9.68583	9.83667	8.91872	11.3313	10.362	4.46083	5.30891	7.78366	7.11333	8.5662	6.74129	7.87943	7.53702	7.06546	9.14399	9.63014	9.0737	11.8516	10.9509	7.41408	11.3909
J17N	14.6417	6.59027	9.94783	7.36998	7.60695	4.5532	4.5532	10.1247	11.0837	4.5532	9.8883	10.2958	14.0615	10.3194	12.5152	4.5532	7.17958	8.31999	9.84226	7.10228	5.51966	8.14715	8.38831	8.35639	4.5532	9.78459	4.5532	6.70031	8.98017	10.2655	7.96423	11.2989	10.0382	4.5532	5.324	4.5532	5.324	8.57229	7.8575	9.26563	7.1995	4.5532	9.21535	9.67783	9.16057	10.9938	10.1816	8.44531	10.8397
J18M	14.0615	6.68363	9.48071	6.70992	6.14307	4.53751	4.53751	9.25721	10.8397	4.53751	9.97148	10.3997	12.8378	12.8992	12.179	4.53751	6.14307	7.98277	9.28441	6.84646	5.44979	8.05815	8.339	9.00806	5.2303	10.0476	4.53751	6.65331	9.4193	9.52579	8.02575	11.5886	9.33738	5.28378	7.00153	5.65502	6.53808	8.20782	7.31329	9.4014	7.19141	6.73574	10.5721	11.6211	9.31822	11.7406	11.3625	8.07255	12.6525
J18N	14.8947	8.7196	9.42764	7.04942	6.8063	4.55112	4.55112	10.3882	10.5721	4.55112	9.7565	10.6032	13.0759	11.1843	12.8378	4.55112	6.04658	8.38405	9.69369	7.22383	5.60744	8.19649	8.51836	8.80642	4.55112	10.0269	4.55112	5.91467	9.53905	9.73987	8.00454	11.1582	9.18173	4.55112	4.55112	4.55112	5.50518	9.14813	8.08398	9.82699	7.44189	5.77811	10.2098	11.3909	9.85069	11.7406	11.3625	8.26165	10.3769
J19H	14.6417	7.77556	9.91968	6.68952	7.04038	4.52339	4.52339	10.362	10.7023	4.52339	9.7565	10.4833	13.2182	11.5886	12.8378	4.52339	6.13697	7.9362	9.51679	7.20573	5.092	8.02133	8.26165	9.06411	4.52339	10.2723	4.9336	6.0852	9.69369	9.64252	8.62686	11.2101	9.44746	4.52339	5.76375	5.41887	5.76375	8.58901	7.92133	9.46294	7.41925	6.41484	10.1577	10.7192	9.74438	12.0318	11.2376	8.08022	11.0605
J19S	13.9729	6.02634	9.51679	6.67934	7.0065	4.49312	4.49312	9.79454	10.689	5.10985	9.66575	10.3769	13.2806	11.7704	12.1393	4.49312	6.11165	7.72444	9.23138	6.97544	4.99379	7.79616	7.8942	8.84677	5.13037	10.0892	4.49312	6.23311	9.65083	9.58232	8.37331	11.2376	9.4767	4.49312	5.61339	5.67464	6.67934	8.12462	7.22383	9.24757	7.61829	6.67934	10.1139	10.5581	9.62112	11.5529	10.8775	8.39717	11.1843
J19N	14.6417	6.96971	9.68583	7.02785	7.54084	4.5315	4.5315	10.2155	10.7192	4.5315	9.50709	10.5581	13.2182	11.7406	12.6525	4.5315	6.31671	8.19031	9.63014	7.1855	5.5866	8.0112	8.39717	8.86274	4.5315	10.0049	4.5315	6.07815	9.27466	9.77973	8.28313	11.1076	9.54386	4.5315	5.08056	4.5315	5.49685	8.69186	7.99443	9.56347	7.47223	5.49685	9.80322	10.5305	9.51679	11.5106	11.0837	8.41313	11.0374
J2C	13.8808	5.85781	9.6343	7.24047	7.01656	4.46608	4.46608	9.30246	10.7363	4.84819	9.99468	10.3769	13.5995	12.9519	11.8516	4.46608	6.56071	8.09256	9.15229	6.47071	4.46608	7.9979	8.39717	8.99697	4.69821	10.0579	4.46608	6.91051	9.95779	9.66043	8.42974	11.1582	9.76088	4.46608	6.27127	5.2303	6.09222	7.98598	7.62699	9.92452	6.80047	5.85781	10.8071	11.6669	9.25721	11.6211	11.1843	9.19441	11.2101
J20S	14.0615	7.28715	9.72498	6.47604	6.34543	4.5224	4.5224	9.57723	10.0579	4.5224	10.0701	10.4096	12.7361	12.1393	11.6211	4.5224	6.87529	7.87141	9.44746	6.74661	5.1407	7.83514	8.155	8.71513	5.05472	9.97148	4.5224	7.83514	9.29326	9.62564	8.00137	10.9695	10.29	4.5224	5.91467	4.5224	6.64862	8.33196	8.09256	8.25874	7.09145	6.12474	9.95282	10.2041	9.78459	11.7406	11.3625	8.55511	11.7704
J20N	14.6417	8.27195	10.1139	7.22961	7.59282	4.53751	4.53751	9.90861	10.464	5.27497	9.19873	10.2041	13.9729	11.2101	12.5152	4.53751	6.31671	8.21137	9.54386	7.21194	5.45601	8.13629	8.55511	8.65026	4.53751	10.3769	4.53751	6.87047	9.06411	10.08	7.75862	10.515	10.0579	5.51966	5.75035	4.53751	5.07339	8.5662	8.0112	9.77485	7.19546	5.19709	10.2655	10.9938	9.38377	11.5529	11.0119	8.58073	10.8951
J21H	14.4188	6.45553	9.15643	7.0065	7.44189	4.49312	4.49312	9.62112	10.1139	4.84819	10.1816	10.3769	13.1468	12.0661	11.8516	4.49312	6.54984	8.04315	9.20687	6.62059	4.76514	7.9979	8.16959	8.95551	4.95674	9.79889	4.49312	6.66967	9.61176	9.74438	8.38831	10.5581	9.81366	4.49312	5.1483	4.49312	5.53941	8.28313	7.79616	9.60209	7.282	5.7386	10.279	10.7531	9.59327	11.6669	11.0605	9.5213	11.9585
J21M	13.7931	6.10465	9.12458	6.87047	6.92624	4.49786	4.49786	9.32288	10.29	4.49786	10.1356	10.3882	12.8992	12.9519	11.7704	4.49786	6.71461	8.07646	9.27466	6.64862	4.77254	7.83079	7.63168	8.93506	4.77254	10.0476	4.49786	6.24614	9.8808	9.67783	7.91731	10.9509	10.1247	4.49786	5.7386	5.28378	6.31072	8.45848	7.88341	9.10709	6.91051	6.28222	10.4213	11.2239	9.89876	11.8818	11.3909	8.90282	12.2137
J21N	14.6417	6.77866	9.09374	7.08578	7.69312	4.52339	4.52339	9.65509	10.1023	4.52339	10.0476	10.3769	13.1468	12.1393	12.2137	4.52339	6.04056	8.40061	9.36383	6.89033	4.52339	7.96732	8.19031	8.82167	4.52339	9.64656	4.52339	5.86392	9.51679	9.7565	8.31584	10.5228	9.84226	4.52339	5.07339	4.52339	6.00205	8.37976	7.8575	9.77485	7.06961	5.53941	10.29	10.7886	9.53422	11.3909	11.1582	9.35479	11.8068
J22M	13.2182	6.33928	8.93972	6.60019	6.16194	4.52936	4.52936	8.5662	10.9695	5.59269	9.5213	10.0049	12.4209	12.1393	11.2376	4.52936	8.24827	8.11301	9.39156	7.04038	5.18973	7.81788	8.58901	8.69186	4.52936	9.73535	4.52936	8.24827	9.36383	9.90861	7.96423	11.0837	9.8883	4.52936	5.87612	5.29229	6.56592	8.32413	7.35566	9.32288	6.68363	6.1857	10.3429	10.8208	10.1139	11.1076	10.9107	8.70763	12.5152
J22N	14.6417	6.75708	9.74438	7.41925	7.05969	4.53555	4.53555	9.8808	10.9509	6.14307	9.54386	10.152	13.6988	11.5529	12.1393	4.53555	6.93194	8.155	9.63014	6.99655	5.17345	8.01469	8.39717	8.81024	4.53555	10.0269	4.53555	7.45188	8.73418	9.97148	7.84738	11.2101	10.1356	4.53555	4.53555	4.53555	5.23743	8.27524	7.76224	9.62112	6.65331	5.01774	9.84226	10.515	9.41126	11.5886	11.2376	9.01841	11.9585
J23M	13.1468	6.71461	9.13213	6.56071	6.40941	4.53364	4.53364	8.83896	11.2376	6.1555	9.30658	10.1247	12.7361	12.5594	12.179	4.53364	6.68363	8.19329	9.99468	7.48692	5.2303	8.59334	8.7196	8.23193	5.29229	9.4343	4.53364	7.4052	9.85069	10.4492	8.04691	10.8775	8.93506	5.2303	6.93194	5.87003	5.99121	8.49173	7.64871	11.2682	6.61623	6.59524	9.77485	10.464	10.0892	11.5886	10.9938	8.21492	11.1582
J23N	14.1699	7.07376	9.493	7.23536	7.07376	4.49786	4.49786	9.8883	10.7023	4.49786	10.1701	9.98926	13.8808	12.179	12.4209	4.49786	6.19145	8.08398	9.5213	6.78538	5.65502	7.82632	8.08398	8.96366	4.80393	10.4096	4.49786	6.33928	9.14813	9.92935	7.76224	10.9509	9.86003	4.9105	6.25954	4.80393	5.07339	8.19031	8.00454	9.4014	7.40889	5.91467	10.6764	11.3313	9.15643	11.5319	10.7192	9.03673	10.8071
J24H	13.9729	7.48194	9.45882	7.12403	7.2179	4.48131	4.48131	9.90369	10.9938	4.69094	10.3139	10.3248	13.2182	11.5106	12.5594	4.48131	5.50518	8.12462	9.74438	7.10228	5.10095	8.23911	8.85507	9.00253	4.48131	10.0213	5.65502	5.92099	9.76525	9.69369	8.16595	11.3313	9.84648	4.48131	5.80343	4.48131	6.21314	8.51836	7.93252	9.4993	7.31962	6.3783	10.6165	11.3625	9.50709	11.6211	10.7699	9.27466	11.9166
J24N	14.2706	7.68438	9.65083	7.32922	7.10228	4.52438	4.52438	10.0429	10.8397	4.89164	10.0429	10.4096	13.2806	10.9695	12.607	4.52438	6.04658	8.38831	9.72498	7.11919	5.59269	8.08398	8.51055	8.76785	4.94708	10.3364	4.52438	6.58395	9.18591	9.66575	8.04315	11.0119	9.7565	4.52438	5.55311	4.52438	5.85781	8.50154	8.06862	9.8883	7.00153	5.33839	10.6458	11.2376	9.27466	11.4963	10.7699	9.01841	11.4963
J25S	13.5995	6.95839	9.05324	6.59027	6.00205	4.51973	4.51973	9.09776	10.5581	5.092	9.72498	10.3882	12.0318	12.179	11.7406	4.51973	6.05258	7.64871	9.79454	7.19141	5.33095	7.97955	8.46702	8.66296	5.29229	9.55907	5.092	6.0852	9.82291	9.48471	8.55143	11.3313	9.4014	4.51973	6.23311	6.82515	6.92624	8.40404	7.02221	9.57213	7.23536	7.06961	10.4342	11.3625	9.84226	11.9585	11.4494	9.15643	12.1052
J25N	14.2706	6.96971	9.05324	6.67504	6.61186	4.85723	4.85723	10.2041	10.2155	4.85723	9.73535	10.5024	13.5211	10.5883	12.179	4.85723	7.04942	8.48798	9.21891	6.96971	4.85723	8.38831	8.80642	8.60149	4.85723	10.0049	4.85723	4.85723	9.02319	9.68583	8.18262	11.1843	9.98926	4.85723	4.85723	4.85723	4.85723	8.89107	7.63635	9.77485	6.54416	4.85723	10.1462	11.2376	9.2524	11.7406	10.9509	8.23553	11.3152
J26M	13.8808	7.09145	9.98381	6.64862	6.28842	4.53489	4.53489	9.50709	11.1582	5.092	9.48886	10.3248	12.7361	11.6211	12.0318	4.53489	7.5065	8.31999	9.42348	6.82515	5.20439	7.97041	8.2437	8.81787	5.29229	10.0157	4.53489	8.51836	9.75045	9.58232	8.16595	11.4817	10.6032	4.53489	5.9773	5.36035	6.4383	8.47502	7.32922	8.87742	7.02221	5.59269	9.63846	10.2155	9.12011	11.5886	10.7192	9.18591	11.3625
J26N	14.1699	7.62265	9.65509	6.85306	6.53808	4.5147	4.5147	10.3364	10.6458	4.9105	9.78957	10.4342	13.3563	11.4494	12.8992	4.5147	6.63869	8.41313	9.45882	6.98188	5.1602	8.09971	8.31584	8.67637	4.5147	10.1462	5.39049	6.51768	9.16917	9.76525	7.93252	10.8557	9.36383	4.82029	6.09845	4.5147	5.39049	8.36068	8.30892	10.1816	7.07978	5.11492	10.515	11.2989	9.44746	11.4817	10.8775	8.26865	11.253
J27H2	14.2706	7.09145	9.17362	6.50244	6.81899	4.52498	4.52498	9.4993	10.6608	4.52498	10.279	10.3248	13.0759	11.8516	12.3312	4.52498	5.9355	8.23553	9.41126	6.9528	5.01774	8.31584	8.54149	8.93972	5.01774	10.0892	4.52498	5.79675	9.4767	9.51679	7.59282	10.9695	10.1577	4.52498	5.10985	4.52498	6.53808	8.44966	8.16595	9.7565	7.01153	5.01774	10.7886	11.5106	9.73535	11.7704	11.0374	9.89876	12.0318
J27H	14.0615	7.41925	9.12458	6.51768	6.79	4.60555	4.60555	9.77973	10.7699	5.81008	9.82291	10.464	13.5995	11.2989	11.9944	4.60555	6.89033	8.48348	9.63014	7.1995	6.3279	8.25583	8.61392	9.05324	4.60555	9.96275	4.60555	6.276	9.68583	9.7565	7.96074	10.9695	10.4342	4.60555	5.958	4.60555	6.73017	8.06532	7.9979	9.3502	7.53319	4.60555	10.362	10.8951	9.63014	11.7055	11.1351	10.515	12.4209
J27S	13.5995	7.14934	9.11562	6.3331	6.4383	4.5362	4.5362	9.08056	11.0119	4.5362	9.68583	10.3364	13.0759	12.0661	12.179	4.5362	6.28842	8.33196	9.51679	7.282	5.489	8.28313	8.44531	8.65026	5.39656	9.81829	4.5362	5.82444	9.41529	9.45164	7.97955	11.3313	10.5024	4.5362	6.74661	4.5362	6.38515	8.30892	7.68006	9.10709	7.21194	5.59269	10.4342	11.2101	9.90861	11.2682	10.689	9.03235	12.0318
J27M	14.6417	8.44147	9.16471	6.56071	6.70992	4.53364	4.53364	9.79454	10.4896	5.44323	10.4705	10.2041	13.4394	12.0661	12.0318	4.53364	5.88243	8.21137	9.39649	6.96396	5.60744	8.04691	8.58073	9.06891	5.27497	10.3015	4.53364	6.42104	9.68583	9.55907	7.8139	10.7192	10.1939	5.50518	5.60744	4.53364	6.63344	8.09971	8.41313	9.31068	7.7008	5.13037	11.1843	11.7704	9.4193	11.5886	11.1076	10.3493	11.9944
J27N	14.8947	7.25063	9.21535	6.60604	6.90088	4.5224	4.5224	9.81366	10.7192	4.5224	10.1701	10.3364	13.0136	11.7055	12.4209	4.5224	5.77095	8.39717	9.60209	6.92624	5.2303	8.19649	8.5333	8.73818	4.5224	9.95282	4.5224	5.9773	9.31068	9.56347	7.99443	10.8557	10.1462	4.81495	5.01774	4.5224	6.1493	8.58901	7.86244	10.1139	6.96971	5.791	10.2155	10.9509	9.68583	11.4163	10.9311	9.62112	12.0318
J2N	14.1699	6.62059	9.55466	7.25568	7.27178	4.51706	4.51706	10.2272	10.5305	4.9202	9.92452	10.3997	13.2182	11.8818	12.3793	4.51706	6.09845	7.87943	9.65083	6.88009	5.17345	8.21137	8.13281	9.19008	5.02449	9.88456	4.51706	6.68363	9.31822	9.57213	8.36914	10.9311	9.49615	4.51706	5.54628	4.9202	5.96718	8.36914	7.90838	9.88456	6.46565	5.54628	9.94282	10.7363	9.21891	11.6669	11.2376	9.08056	11.2682
J3C	13.6988	6.74129	9.68183	6.87047	6.24614	4.51706	4.51706	9.17768	9.72498	5.10095	9.78459	10.3194	13.5995	12.696	11.5886	4.51706	6.83556	7.39558	9.33738	7.04942	4.99379	7.91285	7.9362	8.80217	4.99379	9.84226	4.51706	6.49202	9.63846	10.0049	8.8261	10.689	9.97766	4.51706	5.958	5.88871	6.69538	7.83948	7.24556	9.56347	7.27178	6.78538	10.279	11.0119	9.60209	11.7055	11.1076	8.12872	11.3313
J30H	15.2944	7.43738	9.55466	6.83983	6.1555	4.48441	4.48441	9.56347	10.0846	4.48441	10.515	9.95779	13.1468	12.7361	11.7406	4.48441	5.45601	7.51503	9.08056	6.40395	5.08629	7.96732	8.22767	8.82167	4.83237	9.62112	4.7865	6.60604	9.67783	9.4993	8.16595	10.8951	9.64656	4.81495	5.23743	4.48441	6.11165	8.12872	7.93987	9.4767	6.80047	6.01228	10.7886	11.4817	9.38377	12.2909	11.5529	9.50709	11.7704
J30N	14.8947	6.47604	9.35479	7.21194	6.85306	4.50347	4.50347	9.52579	10.5581	4.50347	10.515	10.3015	13.3563	13.4394	11.9944	4.50347	5.90832	7.89868	9.22245	7.04038	4.95674	8.0506	8.15866	9.0737	5.18233	9.46294	4.7865	6.36075	9.72009	9.63014	8.01469	10.8477	9.98381	4.50347	5.18233	4.50347	5.70621	8.23553	8.15866	9.89876	7.17958	6.3279	10.3248	10.8951	9.19008	11.8068	11.3625	9.90861	11.8818
J31S	13.7931	6.8063	9.87031	7.42819	7.55169	4.44938	4.44938	9.41126	9.96275	4.44938	9.59327	10.1194	14.0615	11.5106	11.4163	4.64058	5.77811	8.07646	9.16471	6.27127	5.53264	8.03478	8.21492	8.80642	4.44938	9.88456	5.38283	7.83948	9.17768	9.94282	7.72444	11.1843	10.8397	5.02957	5.02957	4.44938	4.8391	8.08828	7.77922	8.91109	6.59027	4.94708	9.33738	10.0892	9.70374	11.2101	10.464	8.52206	11.6669
J31N	14.6417	8.11301	10.1247	7.23536	6.99243	4.48131	4.48131	9.84226	10.29	5.28378	9.66575	10.1139	13.5211	12.4209	11.8516	4.48131	6.61623	8.09614	9.20687	6.92624	5.64596	8.06202	8.36495	8.94437	4.48131	10.3364	4.88722	7.37471	9.38377	9.8808	7.95723	11.0837	10.362	4.48131	4.81112	4.48131	5.44979	8.33549	7.81788	8.99697	6.95839	5.16452	10.4342	11.2376	9.35479	11.3625	10.7192	9.27466	11.5886
J32H	14.1699	8.06532	10.3364	7.60223	6.90088	4.48856	4.48856	9.73535	10.0579	5.23743	9.57213	9.96713	13.6988	12.3793	11.8068	4.48856	6.65331	8.05428	9.23138	6.32268	5.23743	8.03938	8.25583	8.91872	4.48856	10.29	5.53941	7.69312	9.64656	9.96713	7.8942	10.9938	10.3248	4.48856	6.11165	4.76097	4.99379	8.06532	8.41313	8.36068	7.19546	5.39049	10.8071	11.3625	9.59327	12.179	11.2101	9.27466	11.7704
J32M	13.7931	6.88522	9.82291	6.83556	6.48135	4.5224	4.5224	9.29326	10.4492	5.80343	9.87031	10.2655	13.1468	12.4209	11.7055	4.5224	7.10744	8.76785	9.31445	6.88522	5.69574	8.0077	8.57229	8.98017	4.87789	10.1462	4.5224	7.07376	9.73535	9.85537	7.76224	10.8397	10.362	4.5224	5.1483	4.5224	6.30432	8.44531	7.93252	8.02133	6.66967	5.33095	10.5581	11.1713	9.68183	12.0318	11.2101	9.63846	11.6669
J32N	14.2706	7.49836	9.98381	7.66974	7.54628	4.51706	4.51706	9.73535	10.3493	4.51706	9.57213	9.88456	14.0615	11.6669	12.1052	4.51706	6.29316	8.0112	9.28441	6.58395	5.44323	8.02575	8.29227	8.74708	4.51706	10.1577	4.96174	7.51503	9.06891	9.87031	7.88656	11.1843	10.279	4.82561	4.51706	4.51706	5.26611	8.06862	7.76224	8.95551	6.76707	5.26611	9.83105	10.4492	9.24757	11.4163	10.6099	8.5662	11.0837
J33M	13.7931	6.03347	9.48471	6.46565	6.76223	4.53426	4.53426	9.14399	11.2101	5.3458	9.51679	10.4096	13.2182	11.2989	12.0661	4.53426	6.93749	8.72406	9.27466	7.56302	4.98692	8.61392	8.50154	8.38831	5.1483	9.77485	5.21166	6.276	10.0892	9.94282	7.96423	10.5721	10.4213	4.53426	7.40151	5.97225	6.61623	8.79791	7.36998	11.4494	6.70031	5.87612	10.0701	10.7531	10.1356	11.7704	11.1351	8.28313	11.4817
J33N	14.8947	6.29316	9.54386	6.78538	7.27178	4.46415	4.46415	10.1462	10.9411	5.76375	9.35479	10.477	13.2806	11.2682	12.4678	4.46415	6.54984	8.43762	9.57723	7.37942	5.3458	7.91731	8.34827	8.76785	4.46415	9.91968	4.46415	6.05258	9.17362	9.59768	8.23911	10.9938	10.0103	4.85723	5.72531	4.46415	5.53264	8.49547	7.87943	10.3493	7.09145	5.61932	10.5721	11.6211	9.40634	11.5529	11.0374	9.02796	11.7055
J34M	13.8808	7.12403	9.42764	6.62059	6.58395	4.49312	4.49312	8.8726	10.6764	6.79461	9.90861	10.1701	13.3563	12.8378	11.5886	4.49312	10.279	8.13281	9.34559	7.53319	5.23743	7.82632	8.40061	8.72406	5.06047	9.73987	4.49312	7.5065	9.30246	9.58232	7.7008	10.8951	9.98381	4.87789	5.94214	4.73031	6.47071	8.33196	7.8942	8.75197	7.05969	5.4811	10.5449	11.0837	9.16471	11.4817	10.7699	8.62205	11.7406
J34N	14.4188	7.53319	9.53422	7.20573	7.19141	4.47819	4.47819	9.84226	10.3557	4.47819	10.1577	10.1139	13.9729	12.179	11.9166	4.47819	6.8063	8.05428	9.19873	7.07376	5.64001	8.02133	8.06862	8.83053	4.88722	10.29	4.47819	6.7719	9.4193	9.90861	7.77922	10.7531	9.66575	5.29229	5.4811	4.80393	5.53941	7.80021	8.33196	9.86518	7.74692	4.96672	11.3313	12.2137	9.17362	11.5886	10.6165	9.15229	11.1076
J35M	13.5995	6.02634	9.66575	6.61186	6.36075	4.51706	4.51706	9.03673	10.9695	5.20439	9.79454	10.3194	13.7931	12.5594	11.8068	4.51706	6.10465	7.94803	9.68583	6.70522	5.5595	8.22339	8.30457	8.92284	4.51706	9.92935	4.82029	8.25874	9.65509	9.81366	7.97499	11.0374	11.2101	5.5595	6.1555	4.51706	6.276	8.44531	7.42819	9.21535	7.14934	5.791	10.5721	11.3313	9.493	12.0318	10.6608	10.0157	12.8992
J35N	14.2706	6.16194	9.0453	7.55169	7.05969	4.4287	4.4287	9.8808	10.3139	4.97339	10.4492	10.3769	13.4394	13.1468	12.1052	4.4287	5.86392	7.93252	9.4767	6.69538	4.92982	7.99443	8.21492	9.03673	4.92982	9.78957	4.4287	7.12885	9.4193	9.68583	7.96423	10.6308	9.18173	5.17345	6.10465	4.62688	5.86392	8.36495	7.44638	10.1577	7.19141	6.87529	11.3909	12.4678	8.8261	12.0661	11.2682	9.21535	11.4494
J36S	13.8808	5.99664	9.82291	6.64391	6.61186	4.44674	4.44674	9.50709	10.8775	5.4622	9.78459	10.515	12.607	11.8818	12.0661	4.68695	7.78366	8.46296	9.53001	7.14934	5.36775	8.24827	8.8261	8.34827	5.31702	10.2272	4.97339	6.26652	9.61645	9.74438	7.98598	11.0605	9.80322	4.44674	5.75035	5.63404	6.26652	8.87742	7.96732	9.32752	7.25568	5.88243	10.9938	11.3625	9.4343	11.5886	11.0374	9.46704	12.0318
J36N	14.6417	6.46057	9.89876	7.06546	6.42721	4.48856	4.48856	10.4047	11.2376	4.48856	9.29326	10.464	14.0615	11.9944	12.2909	4.93736	7.94803	8.75197	9.7565	7.19141	5.92099	8.14715	8.68434	8.59766	4.48856	10.0958	4.48856	6.5128	8.87742	10.1139	8.06202	11.5886	10.5305	4.88722	5.19709	4.80393	5.36035	8.65026	7.60223	10.1462	6.70031	5.31702	9.85069	10.5449	9.41126	11.7406	10.7886	8.92695	11.3909
J38H	14.8947	8.11301	10.2155	7.08578	7.19141	4.47215	4.47215	10.0382	10.5515	4.47215	8.99697	10.2041	13.8808	12.4209	12.0318	4.47215	6.31072	8.29227	9.54386	6.67934	5.05472	8.07646	8.30457	8.75197	4.81495	10.1577	4.47215	6.81266	9.24757	9.77485	8.18262	11.1973	10.3882	4.81495	5.41887	4.47215	5.87003	8.46296	7.47223	9.79454	7.25063	5.77811	10.0476	11.1582	9.45164	11.5529	10.9509	9.01841	11.2989
J38S	14.8947	7.71093	9.69369	6.7719	6.53198	4.48762	4.48762	9.72498	9.97148	5.39049	9.63014	10.2272	12.2909	12.5594	12.2497	4.48762	5.791	7.9979	9.57213	7.14934	5.91467	8.2437	8.19967	8.69186	5.49685	9.84226	4.48762	6.61623	9.63846	9.18591	8.64589	11.2101	10.8208	4.74154	5.4622	5.07339	7.19546	8.32413	7.03184	9.493	7.35044	6.56071	9.58232	10.6764	9.4343	12.0661	11.6669	9.81366	12.3312
J38N	14.8947	8.61392	9.74438	7.28715	5.01774	4.32293	5.17345	10.0892	11.1351	6.7719	9.50709	10.5883	13.8808	12.696	12.5152	7.25063	6.63344	8.1088	9.31068	7.79616	4.82029	8.59766	9.15643	8.71513	4.52438	9.96275	4.38792	4.60831	8.74217	9.91968	7.38453	10.8951	10.1701	6.35445	4.69094	4.32193	4.37238	8.41717	8.39275	9.63014	6.65331	7.55169	9.62112	10.8557	9.35479	11.3313	11.0605	8.44966	11.7406
J39M	14.1699	7.96423	9.37386	5.958	6.73574	4.53364	4.53364	9.78459	10.2534	7.12885	11.0605	10.1139	12.5594	12.7832	11.9944	4.53364	6.42721	7.88341	9.39649	7.4052	5.33839	7.54628	7.73333	9.12836	5.57319	10.29	4.53364	6.10465	9.97766	9.69369	8.03938	11.2376	9.97766	5.33839	5.71189	4.53364	6.23311	8.30892	8.35639	10.0049	7.64431	5.9773	11.1843	11.6669	9.31068	11.8068	11.0837	10.0382	10.8775
J39N	14.6417	9.13983	9.33738	7.41408	5.1407	4.34827	5.17345	10.3493	10.9311	6.56592	10.0213	10.7192	13.3563	11.5106	12.7832	6.94302	6.47604	7.49836	9.19008	7.53702	4.8391	8.59766	9.19873	8.88665	4.55112	10.0892	4.42121	4.56405	9.10709	10.0382	7.21194	10.9695	9.78459	6.4444	5.03463	4.32193	4.38185	8.54149	8.65916	9.95282	7.02785	7.42819	10.2655	10.6032	9.26563	11.8818	10.9107	8.79791	11.7704
J3N	14.6417	7.76708	10.6764	8.12462	6.46057	4.49549	4.49549	10.3826	9.83105	4.76884	9.89876	10.2655	13.2806	12.179	12.2497	4.49549	6.84646	8.05428	9.42764	6.63869	5.59269	8.339	8.13629	8.99697	4.49549	10.7886	4.49549	7.5241	9.59327	9.86003	9.10709	11.0374	10.2272	4.49549	5.28378	5.50518	5.80343	8.19967	8.26865	8.40859	6.89561	5.90832	10.0579	10.8951	9.62112	11.7055	11.1582	8.68036	11.1843
J40S	14.0615	7.01153	9.54386	6.7719	6.20801	4.49786	4.49786	9.18173	10.5883	5.41076	10.279	10.3997	12.607	13.5995	11.2989	4.49786	7.65842	8.6881	9.4193	6.78538	5.23743	8.23911	8.63659	9.29787	4.8391	10.1577	4.49786	6.59524	9.43879	9.42764	7.40151	10.5377	9.89876	4.95674	5.17345	4.49786	6.83128	8.50154	7.92534	9.4993	7.37471	6.24614	10.9509	12.1393	9.98381	11.8516	11.5106	10.3882	12.179
J40M	14.0615	7.5065	9.82291	7.14934	5.94875	4.50347	4.50347	9.13599	10.9938	4.50347	9.41126	10.0429	12.7361	12.5152	11.4494	4.50347	6.73574	8.39275	9.64656	7.29217	5.72531	8.58073	8.22339	9.20281	5.39656	10.0429	4.50347	6.43277	9.62112	9.99468	7.92893	10.6458	9.71519	5.06619	7.0065	4.50347	6.11165	8.08828	7.64871	9.66575	6.69538	6.62703	10.5024	11.5529	9.78459	12.2909	11.8516	8.86274	11.8818
J40N	14.8947	8.47895	8.90282	7.79213	6.01228	4.32193	5.36775	9.90861	10.464	6.85306	10.279	10.4213	12.9519	12.696	12.0661	6.54416	4.79355	7.7719	9.17768	7.53319	4.81495	8.26865	8.96366	8.97359	4.52438	9.82291	4.32193	4.7334	8.98017	9.77485	7.26121	10.6608	8.93506	6.11165	4.9105	4.32193	4.48664	8.2437	8.19031	10.1247	6.22646	7.68006	10.6165	11.8516	9.03673	11.5529	11.1351	9.34559	11.7055
J41M	13.9729	6.88522	9.14813	7.06546	7.30206	4.53489	4.53489	9.4993	11.8516	5.38283	9.34559	10.6308	12.1393	12.179	12.5594	4.53489	8.5662	8.32805	10.1356	7.71093	5.84561	8.40404	8.99697	8.94437	5.04471	9.65509	4.53489	6.59524	9.97148	9.43098	7.96074	11.6049	10.3364	5.29229	6.68952	5.17345	6.40941	9.08056	7.62699	8.68434	6.92052	5.84561	9.66575	10.3557	10.5652	11.5529	11.0119	10.0213	11.3313
J41N	14.6417	8.63166	9.65509	7.58812	6.41484	4.32193	4.9105	10.5721	10.9311	6.96396	10.1023	10.7699	13.2806	12.0318	12.7832	6.86645	5.88243	8.12462	9.51679	7.7719	4.76884	8.23553	8.88665	8.99238	4.52339	10.1302	4.4575	4.75679	8.97359	9.78459	7.79616	10.8951	9.61176	6.20286	4.73031	4.34827	4.38929	8.67637	8.49547	9.54386	7.36998	7.32443	10.2845	11.1843	9.38377	11.4817	11.1582	9.07713	11.2376
J42S	13.9729	6.92624	9.54386	6.32268	5.96718	4.52438	4.52438	8.94437	10.1139	5.92826	10.2655	10.2041	12.6525	12.2909	12.0318	4.52438	8.77807	7.35044	9.20687	7.10228	5.40261	7.88656	8.08022	8.4985	4.52438	9.87031	4.52438	7.40151	9.60209	9.96275	8.13629	11.4163	10.8951	4.52438	5.21166	4.92982	5.489	7.8139	7.71918	8.60149	6.92624	5.79675	10.4492	10.9695	9.56347	11.3909	10.8071	8.2437	11.2989
J42N	14.8947	7.19546	9.83105	7.48692	7.15424	4.47215	4.47215	9.96275	10.515	4.47215	9.85069	10.1939	13.9729	12.1393	12.2137	4.47215	7.04492	8.12092	9.4767	6.9528	5.17345	7.94803	8.26165	8.70321	4.47215	10.2155	4.47215	6.83128	9.01841	9.74438	7.8139	11.2101	10.2534	4.96672	5.30074	4.47215	5.49685	8.34364	7.71093	9.87031	7.0971	5.87003	10.2655	11.0837	8.98777	11.8516	11.1351	8.91109	11.9166
J43S	13.7931	5.70621	9.13983	6.3783	6.59027	4.544	4.544	9.31822	10.3882	4.544	9.89876	10.4096	12.696	13.6988	12.0661	4.544	5.30891	8.06862	9.11562	7.38962	5.21741	8.2437	7.97499	9.15643	5.94214	10.4492	4.544	5.94214	10.1023	9.88456	8.86274	10.9695	10.08	4.544	5.45601	4.544	5.97225	8.4985	7.27683	9.83667	6.95839	5.832	10.8208	11.8818	10.362	10.8775	10.3493	9.45164	10.2958
J43M	13.4394	6.11861	9.97148	6.67934	6.48135	4.54352	4.54352	9.0737	11.4494	7.94803	9.493	10.7615	12.6525	13.0136	11.4163	4.54352	6.54984	7.97041	9.53001	7.54084	5.61339	8.43762	8.04315	9.0453	5.40261	9.68583	4.54352	6.60604	9.63014	9.63846	7.91731	10.8775	10.1462	4.54352	6.80047	4.54352	5.86392	8.19967	8.83053	9.66575	6.74129	6.36702	10.5305	11.6211	10.6608	11.2101	11.0119	11.0605	11.3909
J43N	14.8947	6.14307	9.30246	6.72241	7.38453	4.48504	4.48504	9.7565	10.279	4.48504	10.0476	10.1247	13.0759	12.8378	12.2497	4.48504	6.50244	7.83079	9.22245	6.54416	5.2303	7.76708	7.79616	8.93506	5.15587	9.96275	4.74658	6.1857	9.31822	9.74438	8.26165	10.7192	9.90861	5.06619	5.324	4.48504	5.79675	8.04691	7.80424	10.3364	6.98188	5.87003	10.199	11.4163	8.76785	11.1843	11.0374	9.4193	10.7363
J44M	13.9729	5.60009	9.54386	7.17513	6.40941	4.48951	4.48951	9.25721	10.3997	4.48951	9.74438	10.2272	12.4678	12.0318	11.8818	4.48951	7.43279	7.80021	9.19008	6.52727	4.73031	7.71918	8.14346	8.5625	5.31702	10.0049	4.48951	6.90088	9.64656	9.85069	8.25874	11.0119	10.7192	4.48951	5.79675	5.7386	6.24614	8.14346	7.36087	8.71513	6.90088	6.19717	10.1577	10.8208	9.50709	11.9585	11.3313	9.96275	12.9519
J44N	14.8947	7.40889	9.70374	7.66373	7.30206	4.5107	4.5107	10.1577	9.63014	4.5107	9.84226	10.08	13.7931	11.9585	12.1052	4.5107	6.22646	8.0112	9.4193	6.96396	5.1407	7.57948	8.26165	8.86274	5.11492	10.2399	4.5107	6.83128	9.19008	9.8883	7.6531	10.6764	10.0892	4.5107	5.4811	4.5107	5.64596	8.09256	8.13629	10.3139	7.17958	5.80343	10.3364	11.2682	9.08056	11.7406	11.0605	9.37386	11.7055
J45M	13.5211	6.3279	8.91491	7.01656	5.791	4.52438	4.52438	9.08971	10.0049	4.52438	9.99468	10.3364	12.8992	13.0136	12.1393	4.52438	5.88243	7.80424	9.53422	6.51768	5.17345	8.13976	8.44531	8.81406	5.54628	10.2272	4.52438	6.57177	9.68976	10.1139	8.0077	10.6458	9.31822	4.52438	7.46244	5.17345	6.96396	8.30457	7.36998	10.3882	6.94302	6.85306	10.689	11.7406	9.4767	12.2909	11.6669	8.42547	11.9944
J45N	14.4188	6.67934	9.36383	7.21194	6.29316	4.51973	4.51973	9.77485	10.9695	4.51973	10.2272	10.3015	13.2182	12.7361	12.179	4.51973	6.36075	8.37331	9.60209	7.02785	4.92982	8.1088	8.70321	9.00806	5.06619	9.95779	4.51973	6.17415	9.23878	9.45882	7.95264	10.6764	9.87031	4.51973	5.1483	4.51973	6.29316	8.65472	7.76224	9.493	6.82515	6.25954	10.7531	12.0661	9.4767	11.8818	11.3909	9.27466	11.8516
J46M	13.6988	6.34995	9.30246	6.34995	6.99655	4.5474	4.5474	9.53422	10.394	4.5474	9.81366	10.6764	13.0759	11.8068	11.6669	4.5474	8.23911	7.86737	8.91872	6.71461	5.18233	7.97041	8.01469	8.67156	5.83952	9.68583	4.5474	8.47895	9.80322	9.90861	9.14399	10.8208	10.5305	4.5474	6.34995	5.78523	6.80047	8.35639	6.71461	10.3248	6.42721	6.65331	9.4993	9.96275	9.84226	10.8397	10.279	8.52953	11.0119
J46N	14.6417	6.62703	9.65509	7.38962	6.97544	4.49786	4.49786	9.98926	10.2041	4.49786	9.97148	10.0476	14.2706	11.2989	12.4209	4.49786	7.83079	8.05428	9.32752	6.96396	5.18973	7.80424	8.13629	8.72913	5.18973	10.3015	4.84819	6.82515	8.61799	10.1701	8.47108	10.9509	10.3364	5.15587	5.25801	4.49786	5.06619	8.32805	7.54084	10.2399	6.41484	5.10095	9.57213	10.0049	8.83896	11.0837	10.4213	7.84343	10.3769
J5C	13.3563	7.01153	9.50709	6.67934	6.83983	4.53555	4.53555	9.48471	10.9107	4.53555	9.26563	10.7023	12.179	13.0136	11.8068	4.53555	8.26865	8.13976	9.42764	7.25568	5.30891	8.43762	8.31999	8.81406	5.63404	9.96275	4.53555	7.03184	9.7565	9.58232	8.44531	11.0119	9.66575	4.53555	5.77095	4.53555	6.81899	8.47895	6.94792	8.7196	6.71461	5.88243	10.2534	11.2682	9.85537	11.3909	10.7363	8.62205	10.9938
J5N	13.2182	7.34103	9.44326	7.2179	6.88522	4.45476	4.75169	9.37386	9.67783	4.45476	10.1759	9.97148	12.8378	15.2944	11.1582	4.45476	6.33928	7.64033	9.03673	6.47604	4.75169	7.93987	7.92893	9.4193	5.47168	9.59327	4.64058	7.35566	9.33246	9.64656	8.77807	10.5883	9.07713	4.8391	5.44979	6.09222	6.99655	8.05428	7.43738	9.20687	7.86737	7.19141	10.4492	11.2101	9.21891	10.7886	10.1577	8.59766	10.1023
J7C	13.6988	6.42104	9.16471	7.07978	6.1493	4.5315	4.5315	8.92695	10.6308	4.5315	9.11562	10.0701	12.6525	13.4394	12.1052	4.5315	6.57177	7.96732	9.5213	7.07978	5.10985	8.5662	8.37331	8.49547	4.5315	10.2041	4.5315	7.72444	9.89876	9.84226	7.7719	11.3313	9.60209	5.57319	9.54386	4.5315	6.70992	8.32413	7.97955	9.98381	6.66967	6.11165	10.5305	11.1843	9.90861	12.5152	11.5529	8.84287	11.2682
J7N	13.9729	7.10228	9.70374	6.9528	6.40395	4.49131	4.49131	9.56347	10.3997	4.49131	10.0701	10.2041	13.5211	12.3793	12.0661	4.49131	8.15108	8.26865	9.46704	6.90088	5.02957	8.44966	8.48798	8.73418	4.49131	9.99468	4.97339	6.01228	9.24757	9.54386	8.51055	10.5581	10.0892	4.49131	5.24366	4.49131	6.14307	8.50154	7.59282	9.10709	6.7719	5.85167	10.2399	10.9107	9.4193	11.9585	11.0837	8.68434	11.5886
J8C	12.8992	7.2179	8.63166	5.791	7.60223	4.73031	4.73031	10.0701	9.2524	6.38515	10.1302	10.7615	13.0759	13.3563	11.8068	4.32193	6.07136	6.07136	7.60223	4.548	4.548	7.95264	6.79	9.4193	8.01469	9.31822	4.73031	7.4675	10.2723	10.4566	10.6165	10.9695	9.68583	4.548	8.85507	6.79	6.38515	7.33514	6.38515	10.8303	7.72444	4.42327	10.3015	11.0957	10.7363	10.1939	9.87557	9.35932	8.32805
J8N	13.9729	6.19145	8.87742	7.17067	6.42721	4.48856	4.48856	9.19441	10.0157	4.48856	11.0374	10.0892	12.9519	14.6417	11.4163	4.48856	6.04056	7.57198	9.12836	6.38515	5.08056	7.80424	7.8139	9.55907	4.93736	10.2399	4.81112	6.70992	9.79889	9.51195	8.47895	10.7023	8.99238	4.48856	5.78523	4.48856	6.59027	7.73697	7.82632	9.44746	7.44638	6.13085	11.8068	12.7832	9.31445	11.5106	10.5883	9.96275	10.9311
J9C	12.1593	7.73333	10.152	10.3306	7.21194	4.7865	5.74415	10.5377	8.08022	6.60604	11.3768	8.98017	10.7363	12.8378	9.77973	5.74415	9.97148	8.08022	4.7865	6.60604	4.32193	4.52748	9.97148	5.74415	9.23138	9.23138	10.152	9.23138	8.98017	9.23138	12.3793	10.5377	9.97148	4.7865	9.97148	9.43879	6.60604	5.74415	4.52748	10.6308	8.08022	4.52748	9.59327	10.152	7.73333	7.73333	7.73333	7.21194	8.08022
J9N	14.1699	7.11919	9.91968	7.72968	7.56302	4.54973	4.54973	9.85069	10.515	4.54973	9.48071	10.2336	13.8808	10.689	12.1393	4.54973	6.81899	8.35639	9.46704	7.2179	5.45601	7.99021	8.43368	8.83053	4.54973	10.4096	4.54973	6.99655	9.21535	10.0269	7.93252	11.3625	10.0157	4.54973	4.54973	4.54973	5.64596	8.29227	7.79616	9.72498	6.83983	5.53264	10.2041	11.0374	9.33246	11.2989	10.5449	8.97359	11.0119
[truncated: 681 more columns]

## Sheet: Supplementary_Data_3
Supplementary Data 3. Statistics of Differentially Expressed Genes by NanoString® nCounter analysis
Genes	Mean Expression Values (log2 transformed)					Log Ratio Between Two Stages							p-value	Adjusted p-values
	Normal	AAH	AIS	MIA	ADC	AAH vs Normal	AIS vs Normal	MIA vs Normal	ADC vs Normal	AIS vs AAH	MIA vs AIS	ADC vs MIA	(one-way ANOVA)	(FDR)
CDH5	10.3406	9.78075	9.00093	8.56118	7.77932	-0.559834	-1.33966	-1.77941	-2.56127	-0.779824	-0.439751	-0.781862	8.67964e-19	6.33614e-16
ICAM2	9.40784	9.10626	8.71491	8.34001	7.84446	-0.301573	-0.692932	-1.06782	-1.56338	-0.391359	-0.374893	-0.495551	8.09685e-18	2.95535e-15
PRKCE	8.63447	8.13048	7.67229	7.21822	6.60128	-0.503996	-0.962181	-1.41625	-2.03319	-0.458185	-0.454071	-0.616937	1.49964e-17	3.63457e-15
EPCAM	9.87721	10.2537	10.9032	11.4322	11.3268	0.376472	1.02594	1.55503	1.44962	0.649468	0.529091	-0.105409	1.99155e-17	3.63457e-15
MME	8.654	8.09021	7.00919	6.46759	6.71941	-0.563796	-1.64481	-2.18641	-1.93459	-1.08102	-0.541596	0.251815	5.23866e-17	7.64845e-15
VEGFC	9.13463	8.61553	8.06707	7.82079	7.20368	-0.519095	-1.06756	-1.31384	-1.93095	-0.548463	-0.246281	-0.617114	1.03818e-16	1.26311e-14
CD24	9.87677	11.6752	12.4645	12.556	12.9112	1.79838	2.58768	2.67918	3.03444	0.789298	0.0915063	0.355258	1.51809e-16	1.53341e-14
HLA-E	14.0264	13.4515	13.1435	12.9148	13.0372	-0.574908	-0.882927	-1.11156	-0.989219	-0.30802	-0.22863	0.122338	1.68045e-16	1.53341e-14
F2RL1	6.80231	7.21068	8.15689	8.25518	8.24501	0.408367	1.35458	1.45287	1.4427	0.946213	0.0982895	-0.0101681	6.08687e-16	4.84349e-14
NT5E	7.60336	7.90691	8.93305	9.8284	10.4026	0.303557	1.3297	2.22505	2.79924	1.02614	0.895347	0.574192	7.29258e-16	4.84349e-14
PECAM1	12.8216	12.3279	11.6535	11.121	10.022	-0.493659	-1.16806	-1.70055	-2.79958	-0.674406	-0.532485	-1.09903	7.2984e-16	4.84349e-14
ETS1	11.506	11.0059	10.737	10.2519	9.63358	-0.500099	-0.768988	-1.25404	-1.87241	-0.268889	-0.485057	-0.618367	5.43102e-15	3.30387e-13
SERPING1	12.8382	12.668	12.2379	11.9623	11.7452	-0.170265	-0.600364	-0.875947	-1.09308	-0.430099	-0.275583	-0.217129	8.18954e-15	4.59874e-13
ITGA1	11.3764	10.9199	10.6447	10.3461	9.75686	-0.456528	-0.73171	-1.03035	-1.61958	-0.275182	-0.298637	-0.589234	9.68103e-15	5.04796e-13
TAL1	7.61047	7.20205	6.56162	6.23501	6.61734	-0.408421	-1.04885	-1.37546	-0.993129	-0.640428	-0.326611	0.382331	1.22994e-14	5.9857e-13
CD276	9.2147	9.46081	9.58554	9.89992	10.0084	0.246113	0.370847	0.685223	0.793678	0.124733	0.314376	0.108456	3.34791e-14	1.52749e-12
LRRN3	8.02306	7.14711	6.55516	6.40522	6.0479	-0.875952	-1.4679	-1.61784	-1.97516	-0.591948	-0.149942	-0.357315	4.13075e-14	1.72334e-12
RUNX1	9.17705	9.52773	9.76486	10.131	10.8499	0.350674	0.58781	0.953925	1.67286	0.237136	0.366115	0.718938	4.24934e-14	1.72334e-12
GZMB	8.2826	7.62495	7.27884	6.8119	7.11273	-0.657648	-1.00377	-1.4707	-1.16987	-0.346119	-0.466935	0.300829	5.66094e-14	2.17499e-12
DPP4	7.01247	8.25236	8.81481	9.44725	8.58077	1.23988	1.80233	2.43478	1.5683	0.562451	0.632446	-0.866482	1.40524e-13	5.12912e-12
CD36	10.7783	10.076	9.342	8.85875	8.03777	-0.70235	-1.4363	-1.91956	-2.74054	-0.733953	-0.483253	-0.820981	1.59007e-13	5.52738e-12
JAM3	9.5951	9.1679	8.74279	8.56284	8.18461	-0.427194	-0.852305	-1.03226	-1.41049	-0.425111	-0.179954	-0.378231	4.55369e-13	1.511e-11
FEZ1	9.26108	8.84281	8.32427	8.22232	8.22701	-0.418275	-0.936818	-1.03876	-1.03407	-0.518543	-0.101942	0.00468925	1.02982e-12	3.22802e-11
CCL22	5.16494	5.73996	6.3725	6.61215	6.69922	0.575025	1.20756	1.44721	1.53428	0.632537	0.239649	0.0870697	1.06127e-12	3.22802e-11
KLRF1	7.0057	6.20922	5.87929	5.26506	5.17143	-0.796482	-1.12641	-1.74064	-1.83427	-0.329924	-0.614237	-0.0936244	1.29326e-12	3.64335e-11
IL7R	10.9841	10.4388	10.0638	9.7108	9.12403	-0.545331	-0.920325	-1.2733	-1.86007	-0.374994	-0.352971	-0.586778	1.29763e-12	3.64335e-11
ITGA6	9.74045	9.51648	9.26242	8.80804	8.50689	-0.223973	-0.478032	-0.932415	-1.23356	-0.254059	-0.454383	-0.301149	2.82373e-12	7.54003e-11
ITGA5	10.1503	9.8325	9.47102	9.07529	8.73471	-0.317791	-0.679266	-1.075	-1.41558	-0.361475	-0.39573	-0.340582	2.89207e-12	7.54003e-11
COL3A1	11.3397	11.8094	12.2876	13.0827	13.8631	0.469676	0.947925	1.74302	2.52338	0.478249	0.7951	0.780351	3.48817e-12	8.78058e-11
CDH1	10.3684	10.5083	11.0633	11.6772	10.9879	0.139867	0.694893	1.30878	0.619421	0.555026	0.613885	-0.689357	4.01462e-12	9.76891e-11
MUC1	11.4421	12.2324	12.7916	13.1381	11.5455	0.790247	1.34954	1.69599	0.103431	0.559293	0.346448	-1.59256	7.66971e-12	1.80609e-10
IRAK1	8.6761	8.92571	9.10635	9.34153	9.41862	0.249614	0.430254	0.665433	0.742519	0.180639	0.235179	0.077086	1.38439e-11	2.97181e-10
A2M	14.5073	14.4006	13.9719	13.751	13.2822	-0.106756	-0.535451	-0.756316	-1.22512	-0.428696	-0.220865	-0.4688	1.40217e-11	2.97181e-10
LILRB2	8.10536	7.79537	7.67029	7.29836	8.03797	-0.309997	-0.435071	-0.806999	-0.0673901	-0.125075	-0.371928	0.739609	1.40486e-11	2.97181e-10
BIRC5	5.24061	5.54002	5.55773	6.26457	7.72844	0.299407	0.317114	1.02395	2.48783	0.0177076	0.70684	1.46387	1.42484e-11	2.97181e-10
PSMD7	10.0951	10.2799	10.4287	10.6012	11.1047	0.184874	0.333607	0.506172	1.00963	0.148733	0.172565	0.503459	1.55158e-11	3.14626e-10
IL15RA	9.37991	9.16879	8.97254	8.6666	8.4682	-0.211118	-0.407368	-0.71331	-0.911708	-0.196251	-0.305942	-0.198399	1.91492e-11	3.77809e-10
STAT5B	9.2507	9.13635	8.93678	8.73766	7.95072	-0.11435	-0.313919	-0.513033	-1.29997	-0.199569	-0.199114	-0.786939	4.16433e-11	7.80242e-10
HLA-DMA	11.0122	11.1347	11.4474	11.8347	11.3613	0.122561	0.43524	0.82255	0.349145	0.312679	0.38731	-0.473404	4.16842e-11	7.80242e-10
FOXP3	5.16111	5.31697	5.99181	6.23499	6.78625	0.155855	0.830691	1.07387	1.62513	0.674836	0.243181	0.551263	6.88446e-11	1.1962e-09
THBD	11.1458	10.862	10.5884	9.99611	9.25509	-0.283832	-0.557445	-1.14972	-1.89074	-0.273613	-0.592271	-0.741023	6.94552e-11	1.1962e-09
IL18R1	8.67374	8.25495	8.09802	7.39924	7.23467	-0.418784	-0.575717	-1.2745	-1.43907	-0.156933	-0.698784	-0.164569	6.97306e-11	1.1962e-09
AKT3	9.99074	9.79961	9.40727	9.26618	9.58328	-0.191132	-0.58347	-0.724564	-0.407463	-0.392338	-0.141094	0.317101	7.0461e-11	1.1962e-09
PRF1	9.50313	9.03324	8.48529	8.2639	8.16396	-0.469891	-1.01783	-1.23923	-1.33916	-0.547944	-0.221393	-0.0999344	7.87418e-11	1.3064e-09
ENG	11.4467	11.2068	10.8906	10.5397	10.2288	-0.239873	-0.556082	-0.906903	-1.21784	-0.316209	-0.350821	-0.310932	1.9976e-10	3.24055e-09
IKBKE	7.27642	7.45403	7.64541	7.99868	8.56359	0.177607	0.368982	0.722259	1.28717	0.191375	0.353277	0.564908	2.63637e-10	4.18381e-09
PDGFC	8.11908	8.27031	8.62351	9.06826	8.11458	0.151232	0.504432	0.94918	-0.00449987	0.3532	0.444748	-0.953679	3.17026e-10	4.92402e-09
GZMH	7.477	6.861	6.59486	6.09234	6.25194	-0.616003	-0.882139	-1.38466	-1.22506	-0.266136	-0.502522	0.159597	6.15142e-10	9.35528e-09
TBX21	7.33104	6.94669	6.57562	6.26725	6.83983	-0.384353	-0.755425	-1.06379	-0.49121	-0.371073	-0.308363	0.572579	6.44642e-10	9.60385e-09
KLRK1	8.22184	7.99196	7.52274	7.30263	6.59957	-0.229882	-0.699106	-0.919218	-1.62228	-0.469224	-0.220112	-0.703059	8.44782e-10	1.23338e-08
UBC	15.1529	15.2056	15.0074	14.713	14.3206	0.0527226	-0.145497	-0.439871	-0.832289	-0.19822	-0.294373	-0.392418	8.92536e-10	1.27755e-08
CFI	9.05645	9.88612	9.71822	10.0631	10.0642	0.829676	0.661773	1.00667	1.00776	-0.167903	0.344896	0.00108948	1.1485e-09	1.61232e-08
SH2D1B	6.07657	5.32967	5.06289	4.76623	5.40987	-0.746895	-1.01368	-1.31034	-0.666697	-0.266785	-0.296656	0.643639	1.56987e-09	2.15951e-08
TNFRSF18	5.94404	6.42249	6.93926	6.91743	8.74538	0.478444	0.995213	0.973384	2.80133	0.516769	-0.0218291	1.82795	1.59744e-09	2.15951e-08
CFD	10.6962	10.7301	10.119	9.75449	9.95013	0.0339145	-0.577209	-0.941725	-0.746081	-0.611123	-0.364516	0.195644	1.78373e-09	2.36749e-08
CD58	9.49627	9.40476	9.26232	9.15986	8.09759	-0.0915129	-0.233954	-0.336409	-1.39868	-0.142441	-0.102455	-1.06227	1.93267e-09	2.51937e-08
TRAF2	8.05616	8.34228	8.61041	8.79381	9.15942	0.286121	0.554248	0.737649	1.10326	0.268127	0.183401	0.365609	2.59491e-09	3.3233e-08
CD1A	4.74248	5.0056	5.77237	6.25103	6.18022	0.263123	1.02989	1.50855	1.43774	0.766772	0.478658	-0.0708075	3.85461e-09	4.85149e-08
CD247	8.3577	8.142	7.80902	7.59785	7.26475	-0.215699	-0.548683	-0.759848	-1.09294	-0.332984	-0.211165	-0.333096	4.13235e-09	5.11291e-08
CCL19	8.04694	9.43619	9.53257	9.84694	10.8298	1.38924	1.48562	1.8	2.78287	0.0963803	0.314377	0.982873	4.33856e-09	5.27858e-08
SPP1	6.84065	7.47749	7.97848	9.73953	9.59877	0.636835	1.13783	2.89888	2.75812	0.500993	1.76105	-0.14076	1.00421e-08	1.20176e-07
IRF4	7.10549	8.50785	8.19273	8.10024	9.26178	1.40236	1.08725	0.99475	2.15629	-0.315112	-0.0924979	1.16154	1.06834e-08	1.25788e-07
BAX	9.21076	9.61011	9.52758	9.69406	9.75066	0.399354	0.316823	0.483297	0.539904	-0.0825305	0.166474	0.0566062	1.1372e-08	1.31771e-07
IKBKB	8.71733	8.93949	9.32751	9.38006	9.05083	0.22216	0.610173	0.662723	0.333498	0.388013	0.0525502	-0.329225	1.16808e-08	1.33234e-07
LTB	7.19671	8.09924	8.70339	8.83132	10.2237	0.902524	1.50668	1.63461	3.02695	0.604152	0.127933	1.39234	1.22296e-08	1.37348e-07
PDGFRB	11.353	11.0134	10.7394	10.6792	10.4112	-0.339549	-0.613544	-0.673751	-0.941785	-0.273994	-0.0602076	-0.268034	1.40779e-08	1.5571e-07
FOS	14.6731	14.1945	13.8962	13.9473	12.4425	-0.478615	-0.776903	-0.725772	-2.23059	-0.298288	0.0511304	-1.50482	1.83505e-08	1.99938e-07
TAPBP	11.2939	11.3674	11.5845	11.7372	12.4711	0.0735217	0.290649	0.443328	1.17721	0.217127	0.152679	0.733881	1.97804e-08	2.12056e-07
BLNK	5.49582	6.09704	6.21795	6.49845	6.55128	0.601218	0.72213	1.00262	1.05546	0.120912	0.280493	0.0528382	2.00437e-08	2.12056e-07
C4B	9.60969	10.561	10.2338	10.6686	11.7908	0.951336	0.624101	1.05888	2.18109	-0.327235	0.434775	1.12221	2.22114e-08	2.31633e-07
PLAU	9.01102	9.22996	9.59105	9.93395	10.0407	0.218939	0.580036	0.922931	1.02967	0.361097	0.342896	0.106738	2.70917e-08	2.78549e-07
CXCR2	7.07025	6.67568	6.3136	5.88832	5.20924	-0.394567	-0.756646	-1.18193	-1.861	-0.362079	-0.425281	-0.679074	3.13158e-08	3.17507e-07
IL15	6.85363	6.4476	6.28548	6.33714	6.27319	-0.406036	-0.568157	-0.516494	-0.580445	-0.16212	0.0516625	-0.0639512	3.8442e-08	3.8442e-07
CEACAM1	6.42035	6.23718	7.07836	7.78533	7.14932	-0.183178	0.658003	1.36497	0.728966	0.841181	0.70697	-0.636006	4.17708e-08	4.12063e-07
CTSH	12.01	13.0762	13.0641	13.0533	10.7406	1.06617	1.05402	1.04326	-1.26948	-0.0121465	-0.0107616	-2.31274	5.22043e-08	5.04549e-07
CXCL13	4.78778	6.3458	6.81312	7.01525	8.36597	1.55801	2.02533	2.22746	3.57818	0.467318	0.202129	1.35072	5.25284e-08	5.04549e-07
CCR7	5.35273	5.84687	6.353	6.39356	8.11932	0.494141	1.00027	1.04083	2.76659	0.506126	0.0405677	1.72576	5.75822e-08	5.45909e-07
TLR4	9.1273	8.97453	8.73042	8.32033	7.89464	-0.152777	-0.396879	-0.806973	-1.23266	-0.244102	-0.410094	-0.425691	6.07505e-08	5.68563e-07
FADD	5.93227	6.2747	6.36688	6.48113	7.23798	0.342432	0.434607	0.548861	1.30571	0.0921747	0.114255	0.756845	6.39735e-08	5.86111e-07
TNFSF15	7.01143	7.14088	8.31815	8.6523	7.34562	0.129451	1.30672	1.64087	0.334193	1.17727	0.334146	-1.30668	6.42313e-08	5.86111e-07
IL5RA	6.44577	6.20307	5.19633	5.35669	4.99981	-0.242696	-1.24944	-1.08908	-1.44596	-1.00674	0.160364	-0.356881	6.55512e-08	5.9077e-07
GNLY	8.48808	7.64645	7.47255	7.00185	7.44384	-0.84163	-1.01553	-1.48622	-1.04424	-0.1739	-0.470693	0.441984	6.77564e-08	6.03197e-07
S100B	5.62958	6.25391	6.6078	7.09234	6.27583	0.624331	0.978219	1.46276	0.646252	0.353888	0.484537	-0.816505	8.35969e-08	7.3525e-07
TLR9	4.6532	4.80115	4.7906	4.67578	6.29139	0.147943	0.137393	0.022573	1.63819	-0.0105493	-0.11482	1.61562	8.49446e-08	7.38209e-07
CEACAM6	11.5515	11.9367	13.0898	13.7609	12.4565	0.385134	1.53831	2.20943	0.904992	1.15317	0.67112	-1.30443	9.5935e-08	8.23912e-07
MAP4K2	8.70963	8.31712	8.09919	8.0391	8.3772	-0.392509	-0.610433	-0.670525	-0.332424	-0.217924	-0.0600915	0.338101	1.11561e-07	9.46971e-07
LAMP2	9.87877	10.0396	10.1373	10.3293	10.127	0.160822	0.258497	0.450513	0.248241	0.0976754	0.192016	-0.202271	1.23373e-07	1.0352e-06
IRF3	7.35164	7.66918	7.77051	8.07493	8.8971	0.317533	0.418868	0.723286	1.54546	0.101335	0.304418	0.822171	1.30143e-07	1.0796e-06
DUSP6	11.4007	11.3319	10.6428	10.665	9.73795	-0.0688124	-0.757866	-0.735728	-1.66273	-0.689054	0.0221384	-0.927007	1.41904e-07	1.16393e-06
CD79A	6.70678	8.118	8.15855	8.02718	10.3115	1.41122	1.45177	1.3204	3.60468	0.0405544	-0.131375	2.28428	1.65648e-07	1.34359e-06
CMKLR1	9.2536	8.78227	8.64434	8.61895	8.33844	-0.471339	-0.609262	-0.634654	-0.915162	-0.137923	-0.0253917	-0.280508	1.83428e-07	1.47145e-06
FYN	10.492	10.1803	9.87784	9.79282	10.8972	-0.311698	-0.614197	-0.699215	0.40514	-0.302499	-0.0850177	1.10435	2.39747e-07	1.90234e-06
CX3CL1	10.3881	9.82434	9.61311	9.27743	8.93577	-0.563804	-0.775032	-1.11072	-1.45237	-0.211228	-0.335684	-0.341656	2.60172e-07	2.03196e-06
CD81	13.9377	14.0521	13.6951	13.6325	12.7619	0.114481	-0.242613	-0.30512	-1.17572	-0.357094	-0.0625068	-0.870604	2.6165e-07	2.03196e-06
CCL13	7.63569	8.53577	8.76762	8.77945	7.88275	0.900081	1.13193	1.14376	0.247061	0.231849	0.0118289	-0.896698	2.6591e-07	2.0433e-06
IFNL1	5.00712	5.37257	5.17957	5.17427	7.40223	0.36545	0.17245	0.167146	2.3951	-0.193	-0.00530388	2.22796	2.77785e-07	2.08513e-06
CD19	5.3795	6.2804	6.50659	6.33632	7.93895	0.900903	1.1271	0.956823	2.55946	0.226193	-0.170273	1.60263	2.79435e-07	2.08513e-06
TLR2	8.93747	9.45628	9.72695	9.85981	9.69666	0.518813	0.789474	0.922336	0.759186	0.270662	0.132862	-0.16315	2.79922e-07	2.08513e-06
GPI	9.32379	9.57243	9.69428	9.90943	9.72844	0.248641	0.370493	0.585642	0.404653	0.121852	0.215148	-0.180988	3.07515e-07	2.26753e-06
LILRA1	5.39241	5.02426	4.96307	4.66641	5.70267	-0.368146	-0.429332	-0.725992	0.310263	-0.0611863	-0.29666	1.03626	3.19267e-07	2.33065e-06
CCL17	6.02489	7.18165	7.85649	7.76503	6.67403	1.15677	1.8316	1.74014	0.649141	0.674839	-0.0914639	-1.091	3.46151e-07	2.50188e-06
LY96	8.04558	8.33191	8.63542	8.92975	8.99127	0.286333	0.589839	0.884172	0.945691	0.303506	0.294333	0.0615195	3.5533e-07	2.54305e-06
MCAM	9.13246	8.9844	8.2557	8.17572	8.34213	-0.14806	-0.876759	-0.956737	-0.790328	-0.7287	-0.0799777	0.166409	3.92046e-07	2.77858e-06
CD27	6.52069	7.50151	7.45268	7.37848	8.29045	0.980826	0.931987	0.857792	1.76976	-0.0488383	-0.0741959	0.91197	3.96453e-07	2.78279e-06
LAMP3	11.1082	11.2773	10.57	9.97623	9.3082	0.169095	-0.538221	-1.13199	-1.80002	-0.707316	-0.593773	-0.668032	4.4053e-07	3.06273e-06
CXCL14	6.81935	8.1238	8.38548	8.82764	9.67965	1.30445	1.56613	2.00829	2.86031	0.261677	0.44216	0.852017	5.1977e-07	3.57955e-06
ILF3	10.6746	10.7981	10.8898	10.9726	10.7997	0.123508	0.215248	0.298085	0.125165	0.0917399	0.0828366	-0.17292	6.06806e-07	4.13989e-06
ENTPD1	8.45954	8.39352	8.11362	7.94849	7.6712	-0.0660157	-0.34592	-0.511047	-0.788345	-0.279904	-0.165128	-0.277297	6.30323e-07	4.26051e-06
HLA-DOB	6.96123	7.45525	7.65938	7.88593	7.6812	0.494017	0.698146	0.9247	0.719966	0.204129	0.226555	-0.204734	6.88159e-07	4.60877e-06
IL1RL1	9.35136	9.06296	8.85868	8.04387	8.32969	-0.2884	-0.492671	-1.30749	-1.02166	-0.204271	-0.81482	0.285827	7.54672e-07	5.00828e-06
IL2RA	6.08174	6.53542	6.92865	6.93023	7.40103	0.453684	0.846908	0.848492	1.31929	0.393225	0.00158358	0.470797	8.0173e-07	5.27264e-06
IFNGR1	10.9773	10.7291	10.7538	10.6528	9.95015	-0.248133	-0.223463	-0.324435	-1.02711	0.0246695	-0.100971	-0.702676	8.89273e-07	5.79615e-06
CLEC7A	8.03008	7.88563	8.07075	7.79929	6.28697	-0.144452	0.0406667	-0.230788	-1.74311	0.185119	-0.271455	-1.51232	1.14444e-06	7.39331e-06
IL6ST	12.5525	12.4332	12.4062	12.2626	11.572	-0.119297	-0.146346	-0.289982	-0.980503	-0.0270487	-0.143637	-0.69052	1.175e-06	7.52409e-06
ITGB1	12.8166	12.694	12.6014	12.4657	11.9277	-0.122654	-0.215203	-0.350923	-0.888894	-0.0925484	-0.135721	-0.53797	1.22636e-06	7.78474e-06
IL6R	7.89019	7.90344	8.18081	8.29087	7.10002	0.0132583	0.29062	0.400682	-0.790161	0.277362	0.110061	-1.19084	1.33821e-06	8.42146e-06
CD3EAP	5.51241	5.55103	5.92215	5.94991	6.63539	0.0386269	0.409743	0.437502	1.12298	0.371116	0.027759	0.685478	1.79947e-06	1.12274e-05
THY1	7.49952	8.40406	8.09136	8.61267	9.61461	0.904547	0.591844	1.11315	2.1151	-0.312703	0.521308	1.00195	1.91954e-06	1.18751e-05
MEF2C	9.7284	9.71812	9.5155	9.45411	8.36154	-0.0102766	-0.212898	-0.274284	-1.36686	-0.202621	-0.0613859	-1.09257	1.97222e-06	1.20985e-05
CD63	13.5851	14.0022	14.0679	14.0949	14.2818	0.41706	0.482777	0.509814	0.696622	0.0657166	0.0270375	0.186808	2.06081e-06	1.25366e-05
CD74	13.9594	14.1586	14.2061	14.5394	14.3418	0.199186	0.246747	0.580075	0.382462	0.0475618	0.333327	-0.197613	2.12797e-06	1.28382e-05
COLEC12	8.66107	9.07304	9.09379	8.7766	7.41861	0.411969	0.432716	0.115527	-1.24246	0.0207478	-0.31719	-1.35799	2.16049e-06	1.29275e-05
IFITM2	12.0911	12.1396	12.0025	11.7137	11.2073	0.0485522	-0.0885412	-0.377331	-0.883723	-0.137093	-0.28879	-0.506391	3.33949e-06	1.97051e-05
IFNAR2	10.0376	10.0717	10.1859	10.3636	10.747	0.0341189	0.14827	0.326064	0.70941	0.114151	0.177794	0.383347	3.34717e-06	1.97051e-05
GTF3C1	9.67814	9.68693	9.77603	9.94805	10.2366	0.00878867	0.0978907	0.269913	0.558492	0.089102	0.172022	0.28858	3.55532e-06	2.07631e-05
SMAD2	9.69083	9.64972	9.68625	9.52959	8.11363	-0.0411086	-0.00458728	-0.161246	-1.5772	0.0365213	-0.156658	-1.41596	3.97026e-06	2.30023e-05
MAP2K2	10.0898	10.2118	10.2366	10.4015	10.7294	0.122033	0.146885	0.311764	0.639608	0.0248529	0.164879	0.327844	4.1216e-06	2.36911e-05
ATM	4.71525	4.71262	5.08971	5.18684	6.18393	-0.00263311	0.374459	0.471587	1.46868	0.377092	0.0971288	0.997096	4.67045e-06	2.66361e-05
CD207	5.0427	5.41598	6.07382	6.36767	5.8052	0.373281	1.03112	1.32498	0.762506	0.65784	0.293857	-0.562472	4.72393e-06	2.67323e-05
MAPK1	10.3271	10.2921	10.2038	10.212	8.66163	-0.0350535	-0.123339	-0.115135	-1.66551	-0.088286	0.00820478	-1.55037	4.76901e-06	2.67798e-05
MS4A1	5.62124	6.58714	6.82485	7.14566	8.78372	0.965897	1.20361	1.52442	3.16248	0.237715	0.320812	1.63806	4.88282e-06	2.72096e-05
CXCL16	10.2941	10.5584	10.7369	10.8293	10.1167	0.264382	0.442881	0.535256	-0.177379	0.178499	0.0923749	-0.712634	5.39572e-06	2.984e-05
CX3CR1	8.1456	7.54042	7.10786	7.09087	7.08313	-0.605186	-1.03775	-1.05474	-1.06247	-0.432561	-0.0169901	-0.00773659	5.48179e-06	3.0088e-05
CXCL12	9.9166	10.0291	9.31787	9.37616	8.34258	0.112497	-0.59872	-0.540437	-1.57401	-0.711217	0.0582833	-1.03358	5.53116e-06	3.01324e-05
IRF7	8.10214	8.08276	8.63464	8.68494	8.60657	-0.0193705	0.532505	0.58281	0.50444	0.551876	0.0503041	-0.0783698	5.75559e-06	3.11228e-05
CD46	12.0862	12.0597	12.3328	12.5206	11.4949	-0.0264694	0.246644	0.434451	-0.591307	0.273113	0.187807	-1.02576	5.91309e-06	3.17394e-05
CD244	6.01304	5.43945	5.47496	5.0695	5.10407	-0.573584	-0.538076	-0.943532	-0.908968	0.0355081	-0.405457	0.0345644	6.08454e-06	3.24213e-05
MAPK14	10.0557	10.1114	10.1975	10.3812	10.6768	0.05571	0.141862	0.325523	0.621129	0.0861516	0.183662	0.295606	6.43905e-06	3.40616e-05
MST1R	7.60578	7.74799	8.08107	8.38681	7.54816	0.142213	0.475289	0.781038	-0.0576155	0.333076	0.305749	-0.838653	6.65371e-06	3.4944e-05
IL12RB1	6.32995	6.64112	6.28379	6.33125	7.68201	0.311169	-0.0461586	0.00129472	1.35205	-0.357327	0.0474533	1.35076	6.95814e-06	3.62818e-05
MNX1	4.51767	4.50381	4.96166	5.05762	5.49431	-0.0138561	0.443989	0.539953	0.976637	0.457845	0.0959639	0.436684	7.81287e-06	4.04496e-05
KLRC2	6.63155	6.29426	5.33145	5.74944	5.36528	-0.337293	-1.3001	-0.882113	-1.26627	-0.962804	0.417983	-0.384156	8.15057e-06	4.19008e-05
IKBKG	8.42945	8.42539	8.60198	8.85131	8.51347	-0.00406588	0.17253	0.421855	0.0840135	0.176596	0.249326	-0.337842	8.57206e-06	4.37595e-05
TP53	8.69593	8.93547	9.13392	9.25076	8.81525	0.239532	0.43799	0.554823	0.119318	0.198458	0.116833	-0.435506	8.88015e-06	4.50175e-05
IL18RAP	6.80786	6.31574	6.29316	5.98493	6.15604	-0.492128	-0.5147	-0.822937	-0.651821	-0.0225724	-0.308237	0.171116	1.23862e-05	6.23581e-05
SPINK5	5.55694	5.44582	6.62007	6.46731	6.38014	-0.11112	1.06313	0.910369	0.823203	1.17425	-0.152764	-0.0871659	1.25493e-05	6.27466e-05
MAPK3	9.95212	9.67415	9.47679	9.67858	8.98033	-0.277972	-0.475332	-0.273537	-0.971792	-0.19736	0.201795	-0.698255	1.26569e-05	6.28539e-05
CD79B	5.90871	6.88971	6.75185	6.61699	8.16392	0.980999	0.843146	0.708281	2.25521	-0.137853	-0.134865	1.54693	1.31685e-05	6.49528e-05
HLA-DRA	14.0236	14.1594	14.1609	14.2692	12.8115	0.135746	0.137266	0.245538	-1.21215	0.00151993	0.108272	-1.45768	1.43644e-05	7.0376e-05
TGFB1	10.1924	10.3445	10.481	10.464	11.3831	0.152039	0.288579	0.27157	1.19066	0.13654	-0.0170086	0.91909	1.51309e-05	7.36369e-05
CASP1	9.16939	8.78023	8.65045	8.69282	8.43522	-0.389162	-0.518943	-0.476576	-0.734177	-0.129781	0.0423665	-0.2576	1.67075e-05	8.07715e-05
CLEC5A	5.94326	6.83221	6.82896	7.27465	6.43063	0.888957	0.885705	1.33139	0.487374	-0.00325283	0.445687	-0.844017	1.81536e-05	8.71849e-05
TFRC	10.7066	10.7404	10.7992	10.6592	9.31185	0.0337456	0.0925138	-0.0474817	-1.39479	0.0587682	-0.139996	-1.34731	1.85268e-05	8.83957e-05
CD97	10.898	10.8165	10.6373	10.4594	10.3995	-0.0814932	-0.26062	-0.438564	-0.49844	-0.179127	-0.177943	-0.0598766	1.87954e-05	8.90949e-05
ELK1	6.53298	6.69841	6.89387	6.99179	7.61862	0.165424	0.360889	0.458807	1.08564	0.195464	0.0979178	0.626831	1.99919e-05	9.41553e-05
PASD1	4.49971	4.50381	4.50595	4.52937	4.88056	0.0041051	0.00624016	0.0296607	0.380848	0.00213506	0.0234205	0.351188	2.12213e-05	9.93049e-05
NOTCH1	9.32285	9.24339	9.11096	8.88891	8.8333	-0.0794578	-0.211889	-0.433938	-0.489548	-0.132431	-0.222049	-0.0556102	2.17401e-05	0.000101085
IL22RA2	4.64092	4.72855	4.67777	4.83952	5.74319	0.087627	0.0368472	0.198592	1.10226	-0.0507798	0.161745	0.903672	2.20061e-05	0.000101674
TIGIT	6.70187	6.73005	7.01886	7.13195	7.9306	0.0281782	0.31699	0.430075	1.22872	0.288812	0.113085	0.798649	2.46355e-05	0.000113106
KLRD1	6.30409	6.04006	5.58109	5.16916	6.49697	-0.264033	-0.722998	-1.13493	0.192878	-0.458965	-0.41193	1.3278	2.94824e-05	0.000134513
CFB	7.73646	8.04513	7.99685	8.59867	8.83855	0.308669	0.260396	0.862211	1.10209	-0.0482735	0.601815	0.239877	3.11709e-05	0.000141254
ANXA1	13.5235	13.293	12.971	12.9005	12.6404	-0.230428	-0.552466	-0.622966	-0.883044	-0.322038	-0.0705002	-0.260078	3.13467e-05	0.000141254
CSF2RB	9.26786	9.4893	9.34893	8.99509	10.5526	0.221437	0.0810658	-0.272778	1.28474	-0.140371	-0.353844	1.55751	3.36046e-05	0.000150499
LRP1	11.1627	11.0463	10.9208	10.8859	10.4075	-0.116396	-0.241818	-0.27672	-0.755197	-0.125422	-0.0349012	-0.478478	3.66176e-05	0.000162821
S100A12	5.70747	5.42211	5.24789	4.70329	4.51458	-0.285365	-0.459581	-1.00418	-1.19289	-0.174215	-0.544603	-0.188706	3.6802e-05	0.000162821
CSF3R	9.97682	10.2758	10.1451	9.15555	9.12356	0.298991	0.168269	-0.821272	-0.853261	-0.130722	-0.989541	-0.0319889	3.78807e-05	0.000166584
CKLF	8.82918	9.0615	9.0391	9.47117	9.00406	0.232321	0.209922	0.641988	0.174878	-0.0223992	0.432067	-0.46711	4.03261e-05	0.000176276
CTLA4	6.96063	7.23666	7.56743	7.72097	7.92269	0.276028	0.606801	0.760344	0.962055	0.330773	0.153543	0.201711	4.06189e-05	0.000176499
JAK2	10.0622	9.89293	9.7509	9.62436	10.1703	-0.169265	-0.31129	-0.437834	0.10809	-0.142026	-0.126543	0.545923	4.13938e-05	0.00017862
LILRB1	7.61524	7.54518	7.41534	7.0212	6.84238	-0.0700523	-0.199899	-0.594034	-0.772855	-0.129847	-0.394135	-0.178821	4.15965e-05	0.00017862
TARP	8.30535	7.91036	7.72461	7.55144	7.67947	-0.394993	-0.580734	-0.753904	-0.625876	-0.185742	-0.17317	0.128029	4.54075e-05	0.000193845
TRAF6	8.57568	8.42252	8.33199	8.21395	7.55068	-0.153168	-0.243698	-0.361729	-1.025	-0.0905306	-0.118031	-0.663271	4.83685e-05	0.000205285
BCL2	8.03629	8.21069	8.15916	8.13628	9.41147	0.174393	0.12287	0.0999882	1.37518	-0.0515234	-0.0228814	1.27519	5.51153e-05	0.000232568
HLA-DMB	10.0504	10.1726	10.2749	10.6067	9.52005	0.122212	0.224528	0.556351	-0.530321	0.102315	0.331823	-1.08667	5.5445e-05	0.000232614
CXCR1	6.20349	5.89398	5.90163	5.25581	7.02106	-0.309507	-0.301861	-0.947684	0.817572	0.00764591	-0.645823	1.76526	5.64886e-05	0.000235638
S100A8	9.10501	8.97469	8.79549	8.1326	7.31405	-0.130317	-0.309519	-0.972408	-1.79096	-0.179202	-0.662889	-0.818552	5.86577e-05	0.000243296
TNFRSF11A	5.57397	5.78146	5.9215	6.30329	5.74709	0.207494	0.347534	0.729321	0.173126	0.140039	0.381788	-0.556195	6.13007e-05	0.000252822
LILRA4	4.61625	4.59723	4.7173	4.55462	5.21418	-0.0190155	0.101055	-0.061623	0.597935	0.12007	-0.162678	0.659558	6.59198e-05	0.000270345
BST1	7.90422	7.82004	7.56412	7.57602	6.78544	-0.0841772	-0.3401	-0.328198	-1.11878	-0.255923	0.0119022	-0.790579	6.65469e-05	0.000271346
MERTK	8.37338	8.51269	8.79641	8.89954	8.78212	0.139304	0.423031	0.526162	0.408735	0.283727	0.103132	-0.117428	6.69072e-05	0.000271346
NCR1	6.17496	5.48925	5.43117	5.05699	5.79051	-0.685713	-0.743796	-1.11798	-0.384459	-0.0580824	-0.374183	0.733519	6.86083e-05	0.000276708
TNFRSF12A	8.26446	8.57753	8.85231	9.26065	9.68977	0.313066	0.587852	0.996192	1.42531	0.274786	0.408341	0.429118	6.90459e-05	0.000276942
CYLD	9.74942	9.77142	9.76896	9.80813	10.4668	0.0220046	0.0195443	0.0587147	0.717402	-0.00246031	0.0391705	0.658688	7.09586e-05	0.000283059
APP	12.2957	12.0993	11.9182	11.9415	11.4898	-0.196373	-0.377539	-0.354215	-0.805928	-0.181166	0.0233233	-0.451712	7.60316e-05	0.000301647
CD59	13.2019	13.2115	13.1202	12.92	12.6445	0.00959637	-0.0816758	-0.281858	-0.557368	-0.0912722	-0.200182	-0.27551	7.85234e-05	0.000308229
C3	11.2829	11.7355	11.5688	11.6999	10.2019	0.452578	0.285974	0.417061	-1.08093	-0.166605	0.131088	-1.49799	7.8535e-05	0.000308229
CREB5	8.61741	8.11282	7.90731	7.75919	8.49752	-0.504588	-0.710098	-0.858218	-0.119889	-0.20551	-0.148121	0.738329	8.31311e-05	0.000324522
CDK1	6.03822	6.27616	6.58236	6.92371	6.57745	0.237946	0.544146	0.88549	0.53923	0.306201	0.341344	-0.346261	8.39569e-05	0.000326003
CD9	12.409	12.4094	12.2702	12.4665	11.2971	0.000402896	-0.138786	0.0575215	-1.1119	-0.139189	0.196307	-1.16942	9.36261e-05	0.000361624
CXCR5	4.68011	5.23521	5.20208	5.28626	6.35937	0.555101	0.521969	0.606148	1.67926	-0.0331326	0.084179	1.07311	9.54467e-05	0.000366426
YTHDF2	9.44605	9.62442	9.76824	9.92489	8.54418	0.178372	0.322188	0.478841	-0.901872	0.143816	0.156653	-1.38071	9.5873e-05	0.000366426
TLR3	7.65568	7.23391	7.20161	7.38414	6.53023	-0.421766	-0.454071	-0.27154	-1.12545	-0.0323048	0.182531	-0.853908	9.7886e-05	0.000372171
PSEN1	9.41865	9.31205	9.25932	9.55208	8.91104	-0.106598	-0.159325	0.133427	-0.507614	-0.052727	0.292752	-0.64104	9.94306e-05	0.000376085
PRG2	5.78735	5.55759	6.58366	6.71111	5.60355	-0.229753	0.796313	0.923766	-0.183801	1.02607	0.127453	-1.10757	0.000101998	0.000383806
CCRL2	8.31454	8.06384	7.96698	7.5981	8.02093	-0.250706	-0.347564	-0.716439	-0.293614	-0.0968581	-0.368875	0.422825	0.000113397	0.000424511
ATF2	9.45994	9.44032	9.41746	9.40767	8.30456	-0.0196177	-0.042481	-0.0522717	-1.15539	-0.0228633	-0.0097907	-1.10311	0.000115484	0.000430121
CSF1	8.9965	8.69247	8.71828	8.62194	7.60979	-0.30403	-0.278223	-0.374561	-1.38671	0.0258076	-0.0963387	-1.01214	0.000117293	0.000434638
REPS1	9.19993	9.27948	9.27796	9.27615	8.07964	0.0795519	0.078033	0.0762171	-1.12029	-0.00151891	-0.00181591	-1.19651	0.000133917	0.000493735
CD47	11.7643	11.7118	12.1325	12.0699	12.286	-0.0524445	0.368232	0.30567	0.521726	0.420677	-0.0625624	0.216056	0.000137807	0.000505523
HLA-DPB1	12.4223	12.4119	12.5415	12.9003	11.4727	-0.010382	0.119275	0.478067	-0.949555	0.129657	0.358792	-1.42762	0.000145983	0.00053284
CD40	9.29324	9.19591	8.9153	8.9941	8.68099	-0.0973291	-0.377939	-0.299139	-0.612253	-0.28061	0.0787997	-0.313114	0.000152936	0.000555438
ITCH	10.0085	9.98531	9.99998	9.98856	9.04498	-0.023202	-0.00853495	-0.0199586	-0.963539	0.0146671	-0.0114236	-0.943581	0.000155557	0.00056216
PSEN2	8.25148	8.08014	8.16206	8.43293	7.61451	-0.171332	-0.0894124	0.181454	-0.63697	0.0819194	0.270866	-0.818424	0.000163845	0.000589195
NOS2A	5.31137	5.23115	4.83728	4.69682	4.83902	-0.0802208	-0.474088	-0.614547	-0.472351	-0.393867	-0.140459	0.142196	0.000168321	0.000602325
TNFRSF13B	4.70079	5.45723	5.41654	5.18116	6.07635	0.756445	0.715751	0.480377	1.37556	-0.0406942	-0.235374	0.895188	0.000178564	0.000635864
IL1RL2	4.86415	4.77889	5.33966	5.47136	5.81414	-0.0852635	0.475504	0.607208	0.949987	0.560767	0.131705	0.342779	0.000180079	0.000638143
TNFSF13	8.50619	8.86972	9.13644	9.09662	9.70155	0.363525	0.630248	0.590421	1.19536	0.266722	-0.0398265	0.604939	0.000192251	0.000677988
TNFRSF13C	5.5771	6.40118	6.58637	6.47877	7.71522	0.824085	1.00927	0.901666	2.13812	0.185183	-0.107602	1.23645	0.000199857	0.000701303
GZMA	8.77815	8.33071	8.21209	8.03991	8.40707	-0.447446	-0.566064	-0.738245	-0.371082	-0.118617	-0.172181	0.367163	0.000200784	0.000701303
MARCO	10.0386	10.0732	9.63566	9.06715	8.62184	0.034537	-0.402978	-0.971487	-1.4168	-0.437515	-0.568509	-0.445312	0.000220026	0.000764853
RORC	7.17127	7.30895	7.68147	8.16952	7.12041	0.137683	0.510203	0.998254	-0.0508582	0.37252	0.488051	-1.04911	0.000241835	0.000836679
BLK	4.61081	5.00278	5.02099	5.16372	6.06914	0.391969	0.410177	0.552906	1.45833	0.0182085	0.142729	0.905423	0.000247702	0.000852935
TNFSF11	4.61344	4.60619	4.57415	4.60723	5.76835	-0.00724439	-0.0392835	-0.00620499	1.15492	-0.0320392	0.0330786	1.16112	0.000253806	0.000867482
ADA	7.26178	6.95333	6.73376	6.62171	7.33195	-0.308448	-0.528014	-0.640065	0.0701718	-0.219566	-0.112051	0.710237	0.000254455	0.000867482
MAP2K4	8.13418	8.04996	8.04226	8.01008	7.16138	-0.0842232	-0.0919206	-0.124097	-0.972802	-0.00769734	-0.0321769	-0.848704	0.000255491	0.000867482
CD1B	4.51224	4.53454	4.74129	4.83431	4.65627	0.0223044	0.229054	0.32207	0.144037	0.20675	0.0930164	-0.178034	0.00027105	0.000916049
INPP5D	8.69074	8.6573	8.43223	8.31536	7.88647	-0.0334381	-0.258504	-0.375378	-0.804266	-0.225066	-0.116874	-0.428887	0.000282113	0.000949043
IL12A	6.12922	5.58394	5.14383	5.08651	6.26476	-0.545284	-0.985387	-1.04271	0.135542	-0.440104	-0.0573216	1.17825	0.000284096	0.000951332
CCL7	4.55701	4.50381	4.65148	4.52937	5.59971	-0.0531987	0.0944742	-0.0276432	1.0427	0.147673	-0.122117	1.07034	0.000295414	0.000984714
HLA-DRB3	14.2633	14.55	14.5455	14.7799	15.0819	0.286682	0.282192	0.51657	0.818516	-0.00448979	0.234379	0.301946	0.000302685	0.00100437
JAK3	7.80013	8.20824	8.38128	8.27554	9.29562	0.408107	0.581142	0.475408	1.49549	0.173036	-0.105735	1.02008	0.000305608	0.00100947
KIR_Inhibiting_Subgroup_2	4.98044	4.76713	4.56659	4.54999	4.70138	-0.213311	-0.413851	-0.43045	-0.279056	-0.200541	-0.0165988	0.151394	0.000315838	0.00103857
CARD11	7.42271	7.53279	7.6784	7.80375	8.78449	0.110074	0.255684	0.381042	1.36177	0.14561	0.125359	0.980733	0.000338463	0.00110797
SH2B2	5.9613	6.31272	6.27812	6.11247	7.18523	0.351425	0.316821	0.151176	1.22394	-0.0346045	-0.165644	1.07276	0.000358544	0.00116847
TXNIP	13.2012	13.1159	12.4263	12.8482	13.5424	-0.0852886	-0.77496	-0.352989	0.341138	-0.689671	0.421971	0.694127	0.000360822	0.00117067
CR2	4.59856	5.42483	5.28152	5.49816	6.27903	0.826271	0.682954	0.899602	1.68047	-0.143317	0.216647	0.780869	0.000364476	0.00117729
PSMB9	10.1608	9.83929	9.64457	9.76205	10.4274	-0.321518	-0.516235	-0.398754	0.26655	-0.194717	0.117482	0.665304	0.000369803	0.001185
CCL14	9.86627	9.45033	9.27536	8.7855	8.4363	-0.41594	-0.590903	-1.08077	-1.42997	-0.174962	-0.489863	-0.349202	0.000370111	0.001185
NCAM1	6.24916	6.44916	6.24304	5.78786	5.31354	0.200008	-0.00611281	-0.461297	-0.93562	-0.206121	-0.455184	-0.474323	0.000426584	0.00135985
TNFRSF17	5.56888	6.4027	6.55902	6.07173	7.20162	0.833813	0.990135	0.50285	1.63274	0.156322	-0.487285	1.12989	0.000458303	0.00144852
C1QBP	9.29123	9.52362	9.68555	9.77404	9.51549	0.232394	0.394318	0.48281	0.224263	0.161925	0.0884915	-0.258547	0.000458366	0.00144852
CD70	4.61833	4.79989	4.72323	4.83613	5.7604	0.181559	0.104901	0.217802	1.14207	-0.0766587	0.112902	0.924266	0.000467391	0.00147067
IL3RA	7.0297	7.03076	6.62127	6.51999	5.66635	0.00105337	-0.408434	-0.509715	-1.36335	-0.409487	-0.101281	-0.853634	0.000495764	0.00155325
HLA-DPA1	12.3491	12.4109	12.3542	12.6734	11.2028	0.0618618	0.00509307	0.324378	-1.14627	-0.0567688	0.319285	-1.47064	0.000544235	0.00169783
IL10	4.91232	4.87502	5.05019	5.01071	6.30907	-0.037297	0.137875	0.0983934	1.39675	0.175172	-0.039482	1.29836	0.000574601	0.00178493
TNFRSF10B	8.63511	9.00932	8.99082	9.17199	9.24563	0.374208	0.355713	0.53688	0.610523	-0.0184946	0.181167	0.0736425	0.000579737	0.00179325
TNFRSF4	5.92033	5.90219	6.30991	6.46475	7.07957	-0.0181438	0.389578	0.544412	1.15923	0.407721	0.154834	0.614822	0.000597396	0.00184008
POU2F2	6.12824	6.41383	6.5663	6.40799	7.61046	0.285592	0.438063	0.27975	1.48222	0.152471	-0.158314	1.20247	0.000637521	0.00194408
C5	7.54329	8.20078	8.76861	8.43831	7.63418	0.657485	1.22532	0.895021	0.0908878	0.567835	-0.3303	-0.804133	0.000638241	0.00194408
BMI1	8.39062	8.34763	8.3226	8.2991	7.61797	-0.0429929	-0.0680274	-0.0915231	-0.772652	-0.0250345	-0.0234957	-0.681129	0.000639149	0.00194408
XCL2	6.51283	5.87469	5.6354	5.60207	5.74951	-0.638146	-0.87743	-0.910765	-0.76332	-0.239284	-0.0333357	0.147445	0.000689231	0.00208771
LILRA5	6.98862	6.85119	6.80287	6.36654	5.95628	-0.137433	-0.185752	-0.622083	-1.03234	-0.0483195	-0.43633	-0.410259	0.000694675	0.00209551
CYFIP2	8.67626	8.89583	8.86681	9.0506	8.37453	0.21957	0.190541	0.374333	-0.301737	-0.0290287	0.183792	-0.676071	0.000711315	0.00211118
FCGR1A	5.38868	4.90831	4.91089	4.86419	4.84921	-0.480372	-0.477789	-0.52449	-0.539472	0.00258277	-0.0467011	-0.0149813	0.00071163	0.00211118
TLR10	5.17216	5.66174	5.40365	5.56326	7.02482	0.489582	0.231491	0.3911	1.85266	-0.25809	0.159609	1.46156	0.000712498	0.00211118
IFNG	5.99865	5.2569	5.39715	5.11006	6.27038	-0.741758	-0.601502	-0.888592	0.271721	0.140256	-0.28709	1.16031	0.000712684	0.00211118
EOMES	4.9073	4.90748	5.00655	4.80554	5.92617	0.00017447	0.0992444	-0.101762	1.01887	0.09907	-0.201006	1.12063	0.000714332	0.00211118
TNFSF18	4.49971	4.50381	4.65469	4.59404	5.0242	0.0041051	0.154986	0.0943339	0.524497	0.150881	-0.0606519	0.430163	0.000719677	0.0021156
TICAM2	7.13583	6.73948	6.69172	6.77586	6.14979	-0.396353	-0.444105	-0.359968	-0.986038	-0.0477521	0.0841373	-0.62607	0.000721621	0.0021156
KIR_Inhibiting_Subgroup_1	5.038	4.84175	4.61121	4.63096	5.26141	-0.19625	-0.426787	-0.407036	0.223411	-0.230537	0.0197505	0.630447	0.000727037	0.00212295
ZNF205	5.94432	6.11903	6.21797	6.58786	6.70464	0.174708	0.273652	0.643542	0.760321	0.0989435	0.36989	0.116779	0.000733912	0.00213449
IL17RB	5.69794	5.8894	6.42344	6.38602	5.78346	0.191465	0.725501	0.688082	0.0855195	0.534036	-0.037419	-0.602562	0.000744028	0.00214927
NLRC5	9.17392	8.97949	8.79134	8.65988	8.91312	-0.194431	-0.382582	-0.514043	-0.260801	-0.188151	-0.131461	0.253243	0.000744885	0.00214927
NOD2	7.35552	6.91117	7.06456	6.96136	6.59053	-0.444347	-0.290957	-0.394157	-0.764995	0.15339	-0.1032	-0.370838	0.000755346	0.00217088
MAPKAPK2	9.55448	9.7238	9.84838	9.85614	9.96994	0.169325	0.293902	0.30166	0.41546	0.124578	0.00775813	0.1138	0.00076506	0.00219017
DOCK9	10.5044	10.3355	10.37	10.1775	9.77551	-0.168891	-0.134424	-0.326911	-0.728872	0.0344669	-0.192487	-0.401961	0.000899039	0.00256367
FCER1A	7.15248	7.79738	7.27262	7.80882	6.23881	0.644907	0.120139	0.65634	-0.913667	-0.524768	0.5362	-1.57001	0.000930961	0.00264437
TPSAB1	12.4965	12.5154	12.4393	11.9373	10.9419	0.0188452	-0.0572453	-0.559203	-1.55462	-0.0760904	-0.501957	-0.995421	0.000957647	0.00270962
SELPLG	8.31373	8.51896	8.23609	8.12141	7.39383	0.205235	-0.0776389	-0.192311	-0.9199	-0.282874	-0.114672	-0.72759	0.000974981	0.00274801
TLR5	6.89594	6.98384	7.31377	7.28839	6.64408	0.0878968	0.417827	0.392446	-0.251855	0.32993	-0.0253808	-0.644301	0.000988153	0.00277443
IL3	4.53769	4.50381	4.52778	4.52937	5.06051	-0.0338735	-0.00990052	-0.00831793	0.522828	0.023973	0.00158259	0.531146	0.00100728	0.00281729
CCL3L1	9.00572	8.13182	8.67089	8.46739	7.81546	-0.873895	-0.334825	-0.538326	-1.19026	0.53907	-0.203501	-0.651932	0.00101418	0.00282577
CSF2	4.95026	5.06111	5.27795	5.62035	4.85622	0.110859	0.327695	0.670099	-0.0940395	0.216835	0.342404	-0.764138	0.00105636	0.0029321
TFEB	7.77385	7.91428	7.99777	8.12091	8.2513	0.140423	0.223915	0.347059	0.477445	0.0834925	0.123144	0.130386	0.0011013	0.00304527
C6	6.69849	6.86514	5.46857	5.80181	5.56506	0.166649	-1.22992	-0.896677	-1.13343	-1.39657	0.333247	-0.23675	0.00111092	0.00306027
IGF2R	9.56618	9.65794	9.81503	9.80937	8.65364	0.091751	0.248843	0.243188	-0.912548	0.157092	-0.0056556	-1.15574	0.00120425	0.00330491
POU2AF1	4.95528	5.6756	5.77006	5.29832	5.65534	0.720318	0.814774	0.34304	0.700058	0.0944559	-0.471734	0.357018	0.0012391	0.00338781
TNFRSF10C	7.29314	7.98579	7.79373	7.95255	6.89854	0.69265	0.500583	0.659401	-0.394606	-0.192068	0.158819	-1.05401	0.0012601	0.00343236
IL1B	8.19338	7.36107	7.28084	7.5113	6.72149	-0.832311	-0.91254	-0.682083	-1.4719	-0.0802292	0.230457	-0.789812	0.00126908	0.00344398
SIGIRR	8.71221	8.80481	8.92846	9.01321	8.50434	0.0926	0.216257	0.301003	-0.207872	0.123656	0.0847469	-0.508875	0.00137309	0.00371244
NFATC1	9.03192	8.75532	8.61174	8.39149	8.28704	-0.2766	-0.420183	-0.640433	-0.744884	-0.143583	-0.22025	-0.104451	0.00143295	0.00385998
NFKB1	8.06302	7.86105	7.99557	7.99994	7.18029	-0.201966	-0.0674503	-0.0630779	-0.882731	0.134515	0.00437237	-0.819653	0.00143907	0.00386221
PYCARD	6.89674	7.02841	7.15849	7.28541	7.68862	0.131667	0.261752	0.388674	0.791886	0.130085	0.126922	0.403212	0.00146505	0.00391753
MAGEC1	4.55191	4.50381	4.50595	4.52937	5.06051	-0.0480943	-0.0459592	-0.0225387	0.508607	0.00213506	0.0234205	0.531146	0.00147903	0.00394049
RAG1	5.26941	4.82121	4.68652	4.75797	4.94477	-0.448201	-0.582898	-0.511446	-0.32464	-0.134697	0.0714515	0.186806	0.0014875	0.00394864
TNFRSF14	10.1919	10.0241	9.94867	9.99789	9.63299	-0.167832	-0.243263	-0.194044	-0.558938	-0.0754301	0.0492186	-0.364894	0.00161122	0.00426155
IL16	9.86016	9.7415	9.52072	9.40434	9.88393	-0.118661	-0.339441	-0.455816	0.0237645	-0.22078	-0.116375	0.479581	0.00161949	0.00426797
FN1	13.4979	13.3621	13.0579	13.116	12.4157	-0.13581	-0.440031	-0.381862	-1.08217	-0.304221	0.0581686	-0.700303	0.00169325	0.00444631
ITGA2B	5.40717	5.18899	5.22239	4.83451	4.96715	-0.21818	-0.184777	-0.57266	-0.440014	0.033403	-0.387883	0.132647	0.00177692	0.0046448
MIF	10.5468	10.844	11.1447	11.3163	10.6846	0.297218	0.597921	0.769534	0.13779	0.300703	0.171612	-0.631744	0.00178598	0.0046448
EGR2	7.63464	7.08653	7.34357	7.56507	6.43124	-0.548106	-0.291065	-0.0695691	-1.20339	0.257041	0.221496	-1.13382	0.00178793	0.0046448
MEFV	5.87688	5.6336	5.46473	5.18068	5.39178	-0.243274	-0.412148	-0.696195	-0.485098	-0.168874	-0.284046	0.211096	0.00187667	0.00485805
CD37	6.9816	7.36572	7.48516	7.40203	8.10533	0.384121	0.503561	0.420429	1.12373	0.11944	-0.0831325	0.703297	0.00191121	0.00492997
CD1C	6.61148	6.7558	6.77511	7.1841	6.32281	0.144326	0.163631	0.572624	-0.288668	0.0193052	0.408993	-0.861292	0.00192616	0.00495104
IL32	10.6211	10.4004	10.6247	10.4221	9.35157	-0.220773	0.00356845	-0.199024	-1.26957	0.224341	-0.202592	-1.07054	0.00205439	0.00526212
LCP1	10.8561	10.9814	10.8291	10.6465	10.0411	0.12527	-0.02703	-0.209657	-0.814997	-0.1523	-0.182627	-0.60534	0.00209066	0.00533631
CASP10	5.83171	5.40756	5.36214	5.22913	5.03659	-0.424145	-0.469568	-0.602581	-0.79512	-0.0454231	-0.133012	-0.192539	0.00218036	0.00554585
IL1R1	10.1548	10.2571	10.2874	9.82628	8.96477	0.102298	0.132538	-0.328556	-1.19007	0.0302394	-0.461094	-0.861511	0.00219396	0.00556109
IFITM1	10.5597	10.6545	10.8184	10.6555	9.11172	0.0948062	0.258707	0.0958577	-1.44797	0.163901	-0.162849	-1.54383	0.00224678	0.00567526
CEBPB	11.37	11.1951	11.3732	11.2336	10.3969	-0.174898	0.00324212	-0.136398	-0.973076	0.17814	-0.13964	-0.836678	0.00237332	0.00597423
CD53	10.2963	10.3659	10.3603	10.0781	9.25237	0.0695606	0.0640055	-0.218235	-1.04393	-0.00555509	-0.282241	-0.825699	0.00244423	0.00613157
