# Supplementary material for: Immune evolution from preneoplasia to invasive lung adenocarcinomas and underlying molecular features
Source: Nat Commun. 2021 May 11;12:2722. doi: 10.1038/s41467-021-22890-x (PMC8113327; doi:10.1038/s41467-021-22890-x)
Supplement: Supplementary file 5 — Source Data [file 41467_2021_22890_MOESM5_ESM.xlsx]

## Sheet: Figure_1
Source Data Figure 1
Stages	IPNs	CD4+ T cells*	CD8+ T cells*	Tregs*	Activated CTL*	T cell clonality*	Top 100 T cell clones*	Oncogene mutations	HLA LOH	CNV burden (%)	AI burden	Neoantigens	Unmethylated neoantigens	Global methylation (%)
Normal	C11N	NA	NA	NA	NA	0.146754	49.3036	NA	NA	NA	NA	NA	NA	84.2353
Normal	C13N	NA	NA	NA	NA	0.231714	53.7459	NA	NA	NA	NA	NA	NA	83.387
Normal	C14N	NA	NA	NA	NA	0.155939	44.0697	NA	NA	NA	NA	NA	NA	84.2636
Normal	C16N	NA	NA	NA	NA	0.103281	29.0832	NA	NA	NA	NA	NA	NA	84.3562
Normal	C21N	NA	NA	NA	NA	0.106924	31.6909	NA	NA	NA	NA	NA	NA	83.7985
Normal	C23N	NA	NA	NA	NA	0.0648996	27.2525	NA	NA	NA	NA	NA	NA	83.9344
Normal	C25N	NA	NA	NA	NA	0.171029	40.1256	NA	NA	NA	NA	NA	NA	83.7007
Normal	C2N	NA	NA	NA	NA	0.178034	51.4528	NA	NA	NA	NA	NA	NA	NA
Normal	C4N	NA	NA	NA	NA	0.0824433	25.7448	NA	NA	NA	NA	NA	NA	84.3406
Normal	C5N	NA	NA	NA	NA	0.27421	51.4602	NA	NA	NA	NA	NA	NA	83.7428
Normal	J11N	0.106382	0.261795	NA	NA	0.242417	49.0103	NA	NA	NA	NA	NA	NA	83.9445
Normal	J13N	0.102064	0.234646	0	0.182347	0.0934925	33.9205	NA	NA	NA	NA	NA	NA	NA
Normal	J14N	0.104791	0.227723	0.185568	0.556704	0.073632	23.4915	NA	NA	NA	NA	NA	NA	NA
Normal	J15N	0.106603	0.231565	0.1574	0.788059	0.138896	33.6572	NA	NA	NA	NA	NA	NA	NA
Normal	J16N	0.114273	0.229141	0.0844171	0.0844171	0.0757691	22.4528	NA	NA	NA	NA	NA	NA	NA
Normal	J17N	0.0925774	0.253082	0	0.42813	0.118939	29.8201	NA	NA	NA	NA	NA	NA	83.4501
Normal	J18N	0.100267	0.246698	0.147935	0.0739675	0.0246533	15.401	NA	NA	NA	NA	NA	NA	NA
Normal	J19N	0.0986321	0.243447	0.168264	0.252396	0.0924712	29.0811	NA	NA	NA	NA	NA	NA	83.0021
Normal	J20N	0.103388	0.24236	0	0.844163	0.175367	38.9014	NA	NA	NA	NA	NA	NA	NA
Normal	J21N	0.0942479	0.25038	NA	NA	NA	NA	NA	NA	NA	NA	NA	NA	NA
Normal	J22N	0.0992182	0.251582	0.0913423	0.0913423	0.088	23.6549	NA	NA	NA	NA	NA	NA	NA
Normal	J23N	0.109798	0.241532	0.170331	0	0.0867284	22.8804	NA	NA	NA	NA	NA	NA	NA
Normal	J24N	0.101725	0.252736	0.0916069	0.0916069	0.0835738	20.6606	NA	NA	NA	NA	NA	NA	80.1883
Normal	J25N	0.0951224	0.266042	0.413075	0.247409	0.0751549	23.133	NA	NA	NA	NA	NA	NA	83.0248
Normal	J26N	0.0878358	0.260574	0.18332	0.122213	0.109367	29.1319	NA	NA	NA	NA	NA	NA	79.2005
Normal	J27N	0.0991233	0.246412	0.0987913	0.395995	0.0634504	23.2363	NA	NA	NA	NA	NA	NA	84.3263
Normal	J28N	NA	NA	NA	NA	0.0448928	18.2816	NA	NA	NA	NA	NA	NA	NA
Normal	J29N	NA	NA	NA	NA	0.0292424	14.9811	NA	NA	NA	NA	NA	NA	NA
Normal	J2N	0.107954	0.254637	0.316094	0.3959	0.111695	37.0832	NA	NA	NA	NA	NA	NA	82.0421
Normal	J30N	0.129852	0.217195	NA	NA	NA	NA	NA	NA	NA	NA	NA	NA	78.7537
Normal	J31N	0.0976459	0.22542	0.0436261	0.0880753	0.0401643	16.0236	NA	NA	NA	NA	NA	NA	82.4661
Normal	J32N	0.0986323	0.228982	0	0.15121	0.0850737	26.4837	NA	NA	NA	NA	NA	NA	83.7753
Normal	J33N	0.0939936	0.256352	0	0.240223	0.183957	41.0675	NA	NA	NA	NA	NA	NA	NA
Normal	J34N	0.0990785	0.231211	0.0499383	0.301143	0.121906	33.3825	NA	NA	NA	NA	NA	NA	NA
Normal	J35N	0.122142	0.250038	0.167944	0.335887	0.127853	38.1201	NA	NA	NA	NA	NA	NA	79.9335
Normal	J36N	0.0891776	0.255282	0	0.297378	0.0712183	26.9721	NA	NA	NA	NA	NA	NA	82.0861
Normal	J37N	NA	NA	NA	NA	0.0851226	22.8069	NA	NA	NA	NA	NA	NA	NA
Normal	J38N	0.0909751	0.246974	0.165482	0.0554688	0.18982	41.9172	NA	NA	NA	NA	NA	NA	83.5973
Normal	J39N	0.0972653	0.220461	0.062094	0.124188	0.0544911	20.6683	NA	NA	NA	NA	NA	NA	NA
Normal	J3N	0.109107	0.227981	0.0499838	0.0991344	0.115987	34.2195	NA	NA	NA	NA	NA	NA	82.9018
Normal	J40N	0.109045	0.245724	0.174062	0.0870309	0.0951423	28.9811	NA	NA	NA	NA	NA	NA	83.2142
Normal	J41N	0.0959563	0.241702	0	0.154592	0.0943425	24.0934	NA	NA	NA	NA	NA	NA	NA
Normal	J42N	0.100674	0.249724	0.233796	0.175053	0.0983589	29.5135	NA	NA	NA	NA	NA	NA	82.3299
Normal	J43N	0.0943809	0.250255	0.135117	0.0450389	0.0771894	28.9149	NA	NA	NA	NA	NA	NA	82.4197
Normal	J44N	0.107544	0.234206	0.0905074	0.271522	0.146695	36.6722	NA	NA	NA	NA	NA	NA	83.388
Normal	J45N	0.102993	0.251022	0	0	0.138156	37.3212	NA	NA	NA	NA	NA	NA	83.0911
Normal	J46N	0.103202	0.233671	0.0494783	0.196177	0.127082	35.4023	NA	NA	NA	NA	NA	NA	83.6575
Normal	J4N	NA	NA	NA	NA	0.100388	31.7042	NA	NA	NA	NA	NA	NA	NA
Normal	J5N	0.122213	0.218446	NA	NA	NA	NA	NA	NA	NA	NA	NA	NA	80.1875
Normal	J7N	0.105466	0.241568	0.246872	0.123436	0.0730561	30.7709	NA	NA	NA	NA	NA	NA	82.8535
Normal	J8N	0.109895	0.242938	0	0	0.174339	44.198	NA	NA	NA	NA	NA	NA	81.0085
Normal	J9N	0.0970928	0.256078	0	0	0.0272516	16.4682	NA	NA	NA	NA	NA	NA	83.4366
AAH	J17H	0.136395	0.215381	0.838064	0.0162101	0.0354496	11.063	WT	Negative	9.08038	1.5	4	1	80.5222
AAH	J19H	0.1135	0.221214	1.01527	0	NA	NA	WT	Negative	9.90178	1	NA	NA	83.2682
AAH	J21H	0.0987471	0.244466	0.461656	0.0328687	NA	NA	WT	Negative	12.0253	1	2	2	NA
AAH	J24H	0.105048	0.240019	0.53911	0	0.0508562	16.7223	KRAS-Mut	Negative	10.2545	1	6	2	76.3776
AAH	J25H	NA	NA	NA	NA	0.0360465	20.057	WT	Negative	9.80148	1.5	5	1	83.5997
AAH	J27H1	0.106316	0.214229	0.299645	0.0561637	0.0812248	35.148	KRAS-Mut	Negative	14.2868	0.75	25	1.33333	84.0434
AAH	J27H2	0.102757	0.232377	0.332256	0.0474651	0.110688	24.0891	NA	NA	NA	NA	NA	NA	NA
AAH	J2H	NA	NA	NA	NA	0.0414663	31.4045	WT	Negative	9.38127	1	18	10	82.7913
AAH	J30H	0.124516	0.217582	0.823282	0.411395	NA	NA	WT	Negative	14.0416	0.5	4	2	82.6082
AAH	J32H	0.102081	0.220083	0.0985687	0.0140813	NA	NA	WT	Negative	12.9211	1	NA	NA	84.036
AAH	J38H	0.0975511	0.247724	0.195475	0.0650869	0.142969	31.9871	WT	Negative	11.6414	1	15	0	83.6636
AAH	J3H	NA	NA	NA	NA	0.0479993	25.0395	KRAS-Mut	Negative	13.2029	1.5	194	0	NA
AAH	J4H	NA	NA	NA	NA	0.0412356	30.563	WT	Negative	15.2711	1	NA	NA	NA
AAH	J7H	NA	NA	NA	NA	0.0343284	25.3024	WT	Negative	12.7216	1	10.6667	6	83.5187
AAH	J8H	NA	NA	NA	NA	0.0779701	30.3615	WT	Negative	13.1724	0.666667	14.6667	0.666667	83.9292
AAH	J9H	NA	NA	NA	NA	0.0130855	8.11249	WT	Negative	9.96403	1	2	2	84.6519
AIS	C10S	NA	NA	NA	NA	0.206497	36.8249	WT	Positive	31.5029	1	48.5	0	78.3447
AIS	J11S	0.105713	0.258076	NA	NA	0.135034	30.452	KRAS-Mut	Negative	8.8841	0.5	28.5	6	81.5851
AIS	J19S	0.113896	0.216565	0.782616	0.0472988	0.0280264	11.596	WT	Negative	12.7819	1.25	32.5	8.5	NA
AIS	J20S	0.118539	0.206863	0.43908	0.0337754	0.0239897	13.938	WT	Negative	13.5021	1	49.5	21.5	NA
AIS	J25S	0.129386	0.220113	1.63892	0.193783	0.0249653	8.14714	EGFR-Mut	Negative	10.8494	1	29	13	79.6272
AIS	J27S	0.10592	0.209289	0.179142	0.0672253	0.0457202	17.9038	EGFR-Mut	Negative	21.3017	0.833333	62.6667	10	81.3766
AIS	J31S	0.109667	0.209733	0.722592	0.0158001	0.0506421	15.1066	WT	Homologous	14.889	0.5	134	55	84.9139
AIS	J36S	0.110289	0.203954	0.486492	0.048697	0.0611017	21.6656	EGFR-Mut	Negative	12.3859	1.25	22.6667	8.66667	82.8282
AIS	J38S	0.119972	0.218284	0.589587	0.0843653	0.119092	29.0439	KRAS-Mut	Negative	12.1559	1	44.5	17	82.5737
AIS	J40S	0.109795	0.225975	0.431093	0	NA	NA	WT	Negative	13.931	1	170.667	46	82.3094
AIS	J42S	0.103769	0.227755	0.394739	0.0451454	0.0923409	25.2269	EGFR-Mut	Negative	13.7823	0.25	39.5	7	79.2597
AIS	J43S	0.113419	0.226854	1.09368	0.0119051	0.0761053	25.2313	KRAS-Mut	Negative	20.35	1	206.5	134	75.8604
MIA	C13M	NA	NA	NA	NA	0.0695105	20.2872	WT	Negative	11.4696	2.66667	8	2.66667	80.7563
MIA	C16M	NA	NA	NA	NA	0.0222154	9.14317	WT	Negative	19.6514	2	4	1	84.011
MIA	C21M	NA	NA	NA	NA	0.0377749	13.075	WT	Negative	10.6102	2.16667	7.66667	1.66667	82.6269
MIA	C25M	NA	NA	NA	NA	0.043627	19.6874	EGFR-Mut	Positive	15.1397	4	26	5.5	82.4713
MIA	C4M	NA	NA	NA	NA	0.0122565	8.96161	EGFR-Mut	Negative	26.3333	16.5	54	28	83.072
MIA	J13M	0.123531	0.194102	0.224002	0.0319237	0.0283834	14.278	WT	Positive	19.9361	14.3333	48.6667	0	NA
MIA	J14M	0.126245	0.209353	0.224433	0.0319851	0.0302501	14.6991	WT	Negative	16.8681	10.5	219.5	0	NA
MIA	J15M	0.12908	0.199363	0.555739	0.108758	0.0418365	13.1094	WT	Positive	23.0969	13	80	0	NA
MIA	J16M	0.121693	0.206762	1.02799	0.0488153	NA	NA	EGFR-Mut	Negative	11.3423	1.5	27	0	NA
MIA	J18M	0.126404	0.211648	0.960275	0.196129	0.0214745	8.92207	EGFR-Mut	Negative	11.5192	10	289.333	0	NA
MIA	J21M	0.11098	0.218641	0.293805	0	NA	NA	KRAS-Mut	Negative	13.477	3.5	228.5	0	NA
MIA	J22M	0.1137	0.221091	0.680214	0	0.0518874	14.9065	EGFR-Mut	Negative	18.11	12.6667	65.3333	8	NA
MIA	J23M	0.135642	0.206325	0.675246	0.0396224	0.0253243	9.04558	WT	Negative	17.4535	14.25	60.5	26.5	NA
MIA	J26M	0.104521	0.224384	0.328377	0.0183451	0.0320978	13.4642	WT	Negative	14.5662	9	53.3333	7.66667	82.7565
MIA	J27M	0.109313	0.208529	0.390433	0.169889	0.0860537	25.7497	WT	Negative	13.4995	1.25	27	3.5	79.9077
MIA	J32M	0.10472	0.217932	0.114757	0.0144348	0.100234	29.8403	KRAS-Mut	Negative	14.9694	3	242	48	83.0482
MIA	J33M	0.115745	0.209552	0.218344	0.117613	NA	NA	WT	Homologous	21.9444	11	66.6667	0	NA
MIA	J34M	0.104412	0.20716	0.34718	0.0123993	0.0888973	28.1509	WT	Positive	21.9323	11.25	65.5	0	NA
MIA	J35M	0.107508	0.219615	0.0689336	0.0393906	0.103624	31.3584	EGFR-Mut	Negative	15.4622	4	47.5	9	82.1321
MIA	J39M	0.124328	0.190035	0.455249	0.0435221	0.0405891	14.0531	WT	Negative	12.9309	6.66667	49	0	NA
MIA	J40M	0.117579	0.22093	0.75355	0.317276	0.0934985	24.2133	WT	Negative	14.2872	10.5	220	97	82.5463
MIA	J41M	0.113141	0.208637	0.543966	0.0271299	0.0561395	19.0871	EGFR-Mut	Negative	23.45	15.5	70	0	NA
MIA	J43M	0.111418	0.214217	0.625857	0.17524	0.100152	30.4852	WT	Negative	25.0078	9.25	229.5	188.5	78.8167
MIA	J44M	0.123567	0.200529	0.410146	0.0215105	0.0806201	21.3156	WT	Negative	20.3976	8	48.5	19.5	82.692
MIA	J45M	0.125894	0.231722	0.52548	0.275939	0.146747	25.9249	KRAS-Mut	Negative	12.8502	11	179.5	74	81.5959
MIA	J46M	0.127134	0.211438	1.64649	0.0610754	0.0389975	12.5252	EGFR-Mut	Negative	22.1859	11.3333	70.6667	11	80.5477
ADC	C11C	NA	NA	NA	NA	0.0152088	14.0539	EGFR-Mut	Negative	29.4753	7	27	13	83.8268
ADC	C16C	NA	NA	NA	NA	0.0326607	12.8957	EGFR-Mut	Positive	22.315	5.66667	57.3333	7.66667	79.5877
ADC	C23C	NA	NA	NA	NA	0.0324412	13.3898	EGFR-Mut	Negative	12.3029	11.25	46.5	10.5	82.8622
ADC	C5C	NA	NA	NA	NA	0.0848826	16.1619	KRAS-Mut	Negative	36.7613	14.1667	150	140.333	76.0456
ADC	J2C	0.117374	0.231008	1.0777	0.100325	0.0388032	18.6103	EGFR-Mut	Negative	12.2311	7.5	91	22	83.2854
ADC	J3C	0.113292	0.219115	0.0677466	0.0269649	0.0443718	19.0887	KRAS-Mut	Positive	19.4225	15	349	35	80.8548
ADC	J5C	0.12548	0.205077	0.252915	0.350227	0.0214199	12.6467	EGFR-Mut	Negative	24.3221	17.3333	80.3333	32.3333	78.1324
ADC	J7C	0.111795	0.220887	0.871055	0.147144	0.0300774	17.6197	WT	Positive	22.2764	16.1667	803.667	669.667	78.6774
ADC	J8C	0.14164	0.203531	0.509026	0.236779	0.0945683	27.2665	WT	Positive	23.5595	20.1667	326.333	238.667	77.4789
ADC	J9C	0.118457	0.205915	1.71679	0.0249499	0.0225469	7.92947	WT	Negative	13.0352	5.5	42	28.6667	80.3158
* Unscaled values

## Sheet: Figure_2a
Source Data Figure 2
Ingenuity Canonical Pathways	-log(p-value)	Ratio	z-score	abs(z-score)	Molecules
Neuroinflammation Signaling Pathway	32	0.236	-1.982	1.982	AKT3,APP,ATF2,CASP1,CD40,CREB5,CX3CL1,CX3CR1,CXCL12,FOS,HLA-DMA,HLA-DMB,IFNG,IFNGR1,IKBKB,IKBKG,IL10,IL12A,IL1B,IL1R1,IL6R,IRAK1,IRF3,JAK2,MAP2K4,MAPK1,MAPK14,MAPK3,NFATC1,NFKB1,NOS2,PSEN1,PSEN2,PYCARD,TGFB1,TICAM2,TLR10,TLR2,TLR3,TLR4,TLR5,TLR9,TRAF6
TREM1 Signaling	24.4	0.451	-1.877	1.877	AKT3,CASP1,CD40,CSF2,IL10,IL1B,IL1RL1,IRAK1,ITGB1,JAK2,MAPK1,MAPK3,NFKB1,NLRC5,NOD2,SIGIRR,STAT5B,TLR10,TLR2,TLR3,TLR4,TLR5,TLR9
Dendritic Cell Maturation	23.5	0.276	-1.134	1.134	AKT3,ATF2,CCR7,CD40,COL3A1,CREB5,CSF2,HLA-DMA,HLA-DMB,IKBKB,IKBKG,IL10,IL12A,IL15,IL1B,IL1RL2,IL32,JAK2,LTB,MAP2K4,MAPK1,MAPK14,MAPK3,NFKB1,TLR2,TLR3,TLR4,TLR9,TRAF6
Systemic Lupus Erythematosus In B Cell Signaling Pathway	22.9	0.196	0.507	0.507	AKT3,CD40,CD79A,CD79B,CSF2,FOS,FYN,IFNAR2,IFNG,IFNGR1,IL10,IL12A,IL15,IL1B,IL6R,IL6ST,INPP5D,IRAK1,IRF3,JAK2,LTB,MAPK1,MAPK3,NFATC1,NFKB1,PRKCE,TGFB1,TLR3,TLR9,TNFRSF13C,TNFSF11,TNFSF13,TNFSF15,TRAF2,TRAF6
Role of PKR in Interferon Induction and Antiviral Response	21.5	0.286	-1.279	1.279	ATF2,BAX,CASP1,COLEC12,FOS,IFNAR2,IFNG,IFNGR1,IKBKB,IKBKG,IL1B,IRF3,MAP2K4,MAPK1,MAPK14,MAPK3,MARCO,NFKB1,PDGFC,PDGFRB,PYCARD,TLR3,TLR4,TLR9,TP53,TRAF6
Role of Pattern Recognition Receptors in Recognition of Bacteria and Viruses	20	0.252	-2.5	2.5	CASP1,CLEC7A,CSF2,IFNG,IL10,IL12A,IL15,IL1B,IRF3,LTB,MAP2K4,MAPK1,MAPK3,NFKB1,NOD2,PRKCE,TGFB1,TLR2,TLR3,TLR4,TLR5,TLR9,TNFSF11,TNFSF13,TNFSF15,TRAF6
Cardiac Hypertrophy Signaling (Enhanced)	17.9	0.122	-1.372	1.372	AKT3,ATF2,CSF2,CSF2RB,CXCR2,ELK1,IFNG,IKBKB,IKBKG,IL12A,IL12RB1,IL15,IL15RA,IL18R1,IL18RAP,IL1B,IL1R1,IL1RL1,IL1RL2,IL22RA2,IL6R,IL6ST,IL7R,ITGB1,JAK2,LTB,MAP2K4,MAPK1,MAPK14,MAPK3,MAPKAPK2,MEF2C,NFATC1,NFKB1,PRKCE,TGFB1,TNFSF11,TNFSF13,TNFSF15
IL-6 Signaling	17.4	0.245	-1.46	1.46	A2M,AKT3,CEBPB,ELK1,FOS,IKBKB,IKBKG,IL18RAP,IL1B,IL1R1,IL1RL1,IL1RL2,IL6R,IL6ST,JAK2,MAP2K4,MAPK1,MAPK14,MAPK3,MAPKAPK2,NFKB1,TRAF2,TRAF6
Acute Phase Response Signaling	16.2	0.205	-1.706	1.706	A2M,AKT3,C4A/C4B,CEBPB,CFB,ELK1,FN1,FOS,IKBKB,IKBKG,IL1B,IL1R1,IL6R,IL6ST,IRAK1,JAK2,MAP2K4,MAPK1,MAPK14,MAPK3,NFKB1,SERPING1,TRAF2,TRAF6
Th17 Activation Pathway	16.2	0.362	-1	1	CSF2,FOXP3,IFNG,IL10,IL12A,IL12RB1,IL1B,IL1R1,IL6R,IRAK1,IRF4,JAK2,NFATC1,NFKB1,RORC,RUNX1,TRAF6
Hepatic Fibrosis Signaling Pathway	15.9	0.129	-1.567	1.567	AKT3,ATF2,CD40,CEBPB,COL3A1,CREB5,ELK1,FOS,IKBKB,IKBKG,IL18RAP,IL1B,IL1R1,IL1RL1,IL1RL2,IRAK1,ITGB1,JAK2,MAP2K4,MAPK1,MAPK14,MAPK3,NFKB1,PDGFC,PDGFRB,PRKCE,SMAD2,SPP1,TFRC,TGFB1,TLR4,TRAF6,VEGFC
Osteoarthritis Pathway	15.5	0.181	-1.877	1.877	ATF2,CASP1,CEBPB,CREB5,CXCR2,FN1,IL18RAP,IL1B,IL1R1,IL1RL1,IL1RL2,ITGB1,LRP1,MEF2C,NFKB1,NOS2,NOTCH1,PDGFC,S100A8,SMAD2,SPP1,TGFB1,TLR2,TLR4,VEGFC
Th1 Pathway	15.2	0.268	-1.213	1.213	CD40,HLA-DMA,HLA-DMB,IFNG,IFNGR1,IL10,IL12A,IL12RB1,IL18R1,IL6R,JAK2,KLRD1,NFATC1,NFKB1,NOTCH1,PSEN1,PSEN2,TBX21,TNFSF11
STAT3 Pathway	15	0.208	-0.632	0.632	CSF2RB,CXCR2,IGF2R,IL12RB1,IL15RA,IL18R1,IL18RAP,IL1B,IL1R1,IL1RL1,IL1RL2,IL22RA2,IL6R,IL6ST,IL7R,JAK2,MAP2K4,MAPK1,MAPK14,MAPK3,PDGFRB,TGFB1
T Cell Exhaustion Signaling Pathway	14.3	0.206	0.775	0.775	AKT3,EOMES,FOS,HLA-DMA,HLA-DMB,IFNAR2,IFNG,IL10,IL12A,IL12RB1,IL6R,IRF4,JAK2,MAP2K4,MAPK1,MAPK3,NFATC1,SMAD2,TBX21,TGFB1,TNFRSF14
Colorectal Cancer Metastasis Signaling	14.2	0.151	-2.711	2.711	AKT3,BAX,CDH1,FOS,IFNG,IFNGR1,IL6R,IL6ST,JAK2,LRP1,MAP2K4,MAPK1,MAPK3,NFKB1,NOS2,PDGFC,SMAD2,TGFB1,TLR10,TLR2,TLR3,TLR4,TLR5,TLR9,TP53,VEGFC
HMGB1 Signaling	13.7	0.194	-0.775	0.775	AKT3,CSF2,ELK1,FOS,IFNG,IFNGR1,IL12A,IL15,IL1B,IL1R1,LTB,MAP2K4,MAPK1,MAPK14,MAPK3,NFKB1,TGFB1,TLR4,TNFSF11,TNFSF13,TNFSF15
Natural Killer Cell Signaling	12.4	0.18	-1.342	1.342	AKT3,CD244,COL3A1,FYN,IFNG,IL12A,IL12RB1,IL15,IL18R1,IL18RAP,ITGB1,JAK2,KLRD1,MAPK1,MAPK14,MAPK3,NCR1,NFATC1,NFKB1,TRAF6
p38 MAPK Signaling	11.8	0.21	-0.5	0.5	ATF2,CREB5,ELK1,IL18RAP,IL1B,IL1R1,IL1RL1,IL1RL2,IRAK1,MAP2K4,MAPK14,MAPKAPK2,MEF2C,TGFB1,TP53,TRAF2,TRAF6
Regulation Of The Epithelial Mesenchymal Transition By Growth Factors Pathway	11.6	0.153	-0.655	0.655	AKT3,CDH1,ETS1,FOS,IKBKB,IKBKG,IL6R,JAK2,LTB,MAP2K4,MAPK1,MAPK14,MAPK3,NFKB1,PDGFC,PDGFRB,SMAD2,TGFB1,TNFSF11,TNFSF13,TNFSF15
PPAR Signaling	10.9	0.205	2	2	FOS,IKBKB,IKBKG,IL18RAP,IL1B,IL1R1,IL1RL1,IL1RL2,MAPK1,MAPK3,NFKB1,PDGFC,PDGFRB,STAT5B,TRAF2,TRAF6
NF-κB Signaling	10.8	0.148	-0.894	0.894	AKT3,CD40,IGF2R,IKBKB,IKBKG,IL1B,IL1R1,IRAK1,NFKB1,PDGFRB,SIGIRR,TLR10,TLR2,TLR3,TLR4,TLR5,TLR9,TNFSF11,TRAF2,TRAF6
MIF Regulation of Innate Immunity	10.7	0.367	-1.508	1.508	CD74,FOS,LY96,MAP2K4,MAPK1,MAPK3,MIF,NFKB1,NOS2,TLR4,TP53
Th2 Pathway	10.7	0.198	-1.508	1.508	CD40,HLA-DMA,HLA-DMB,IFNG,IL10,IL12A,IL12RB1,IL1RL1,JAK2,NFKB1,NOTCH1,PSEN1,PSEN2,STAT5B,TBX21,TGFB1
RANK Signaling in Osteoclasts	10.7	0.241	-0.535	0.535	AKT3,ELK1,FOS,IKBKB,IKBKG,MAP2K4,MAPK1,MAPK14,MAPK3,NFATC1,NFKB1,TNFSF11,TRAF2,TRAF6
PI3K Signaling in B Lymphocytes	10.4	0.173	-0.775	0.775	AKT3,ATF2,CD40,CD79A,CD79B,CD81,ELK1,FOS,FYN,IKBKB,IKBKG,INPP5D,MAPK1,MAPK3,NFATC1,NFKB1,TLR4

## Sheet: Figure_2b-d
Source Data Figure 2
	Immune cell subsets	median_infiltration
		Normal	AAH	AIS	MIA	ADC
b	CD4+ T cells	0.1012	0.105048	0.110289	0.117579	0.117916
c	CD8+ T cells	0.244586	0.221214	0.218284	0.209552	0.212515
d	CD4/CD8 ratio	0.42527	0.463831	0.522887	0.543296	0.546158

## Sheet: Figure_3a-d
Source Data Figure 3
a
Lesions	Stages	Top 1	Top2-10	Top11-100	Top101-200	Top201-500	Top501-1000	Top>1000
C11N	Normal	7.39988	21.242	20.6616	9.37316	19.2106	18.9494	3.16331
C13N	Normal	8.78455	22.0912	22.8701	5.84195	8.19494	8.4277	23.7895
C14N	Normal	5.90219	13.2237	24.9438	8.29118	11.7623	11.4951	24.3817
C16N	Normal	2.03894	7.66018	19.3841	8.09911	11.554	8.92742	42.3362
C21N	Normal	6.89556	10.3002	14.4951	5.61701	9.55332	9.79763	43.3412
C23N	Normal	2.28283	7.35354	17.6161	6.94949	12.1212	10.101	43.5758
C25N	Normal	5.65265	13.9705	20.5024	8.06662	9.30633	7.11619	35.3853
C2N	Normal	9.12831	19.6709	22.6536	6.29983	10.0541	12.857	19.3363
C4N	Normal	1.61956	6.50878	17.6165	8.31934	12.9259	12.8036	40.2063
C5N	Normal	10.3545	18.5241	22.5816	6.78068	7.79732	5.40442	28.5574
J11N	Normal	11.3673	10.8918	26.7513	9.73627	11.8041	7.36436	22.085
J13N	Normal	3.36661	12.4682	18.0857	6.73321	12.4879	11.7047	35.1537
J14N	Normal	1.24478	6.28463	15.9621	5.63188	8.08347	7.84803	54.9452
J15N	Normal	4.20845	13.8255	15.6232	5.72038	7.72582	6.56219	46.3344
J16N	Normal	1.20261	5.46365	15.7866	6.59911	9.27298	7.76518	53.9099
J17N	Normal	4.76223	10.8666	14.1913	5.95446	8.50944	7.87584	47.8401
J18N	Normal	0.804353	3.95079	10.6458	5.84338	14.1945	12.3489	52.2122
J19N	Normal	2.42342	8.02703	18.6306	6.77477	9.81981	9.27026	45.0541
J20N	Normal	9.30516	14.2561	15.3401	5.07886	7.50258	6.90601	41.6112
J22N	Normal	3.97393	7.82778	11.8532	3.96247	6.32406	6.55285	59.5057
J23N	Normal	0.976133	6.74094	15.1633	7.08335	9.60292	8.09539	52.338
J24N	Normal	4.40288	4.24043	12.0173	4.80276	7.08961	6.66869	60.7783
J25N	Normal	2.89883	8.89806	11.3361	4.69381	8.10135	9.59903	54.4728
J26N	Normal	8.03833	9.26719	11.8264	4.00227	7.70014	11.0936	48.0721
J27N	Normal	1.9288	7.94822	13.3592	4.73787	8.77671	12.1165	51.1326
J28N	Normal	4.19958	3.94914	10.1329	5.27834	11.5584	10.7493	54.1323
J29N	Normal	0.624897	3.43694	10.9193	6.31477	11.3961	14.2082	53.0999
J2N	Normal	3.13439	10.5052	23.4435	8.08643	10.7343	9.58917	34.5069
J31N	Normal	0.944354	4.13282	10.9464	4.83346	7.68688	10.1545	61.3016
J32N	Normal	1.55991	8.13944	16.7843	7.01525	10.4052	9.69939	46.3965
J33N	Normal	12.6025	13.3885	15.0765	4.38082	6.47894	6.83448	41.2382
J34N	Normal	2.80702	13.8596	16.7158	5.05964	7.44568	7.38958	46.7226
J35N	Normal	3.32115	12.3133	22.4856	6.0052	8.77291	10.068	37.0337
J36N	Normal	6.15343	7.29195	13.5267	5.71969	12.6864	13.554	41.0678
J37N	Normal	1.94712	5.92847	14.9313	6.10269	8.44435	6.60484	56.0412
J38N	Normal	8.64062	10.2795	22.997	8.91648	9.64666	6.93293	32.5868
J39N	Normal	1.58164	5.43465	13.652	5.58924	8.97846	11.892	52.872
J3N	Normal	7.61191	12.9743	13.6333	5.79411	11.0202	11.361	37.6052
J40N	Normal	5.93792	7.02879	16.0144	6.84883	10.4138	11.246	42.5103
J41N	Normal	9.42259	5.59877	9.07201	3.74715	7.25323	10.6279	54.2783
J42N	Normal	2.15856	8.13428	19.2207	7.96763	10.0469	8.73755	43.7344
J43N	Normal	3.44972	10.3282	15.137	6.92035	12.9626	13.6106	37.5915
J44N	Normal	10.789	11.5528	14.3303	4.66974	6.68344	8.07243	43.9022
J45N	Normal	3.56307	8.82315	24.935	9.0572	10.6828	7.95845	34.9804
J46N	Normal	3.87604	12.0425	19.4838	7.1219	9.96201	9.16783	38.346
J4N	Normal	3.66895	11.0769	16.9584	6.84779	10.5307	9.48058	41.4367
J7N	Normal	1.76394	9.45122	19.5557	7.77439	13.0662	10.8885	37.5
J8N	Normal	9.96811	16.2623	17.9676	6.59916	9.95435	9.19184	30.0567
J9N	Normal	0.657084	3.20329	12.6078	6.2218	12.3204	10.8214	54.1682
J17H	AAH	1.4141	2.54271	7.10622	3.28766	5.44687	5.78148	74.421
J24H	AAH	5.92783	2.10734	8.68709	5.03335	10.1576	14.1903	53.8965
J25H	AAH	2.05631	6.73837	11.2623	6.39037	15.8811	15.8181	41.8535
J27H	AAH	4.09234	9.1188	16.4074	7.06205	12.718	13.0949	37.5065
J2H	AAH	1.98915	9.04159	20.3737	12.0555	20.2531	30.1385	6.14845
J38H	AAH	7.97146	8.91835	15.0973	6.40358	8.62774	7.40307	45.5785
J3H	AAH	3.9979	8.67964	12.3619	10.5208	16.7807	26.302	21.357
J4H	AAH	2.74799	9.11528	18.6997	12.8686	20.1072	33.512	2.94921
J5H	AAH	0.631587	1.83868	5.99023	4.37372	10.9106	13.0435	63.2117
J7H	AAH	2.32221	6.48283	16.4973	9.6759	19.1582	24.1895	21.6741
J8H	AAH	6.56371	9.89821	13.8996	7.6869	17.3745	17.55	27.0271
J9H	AAH	0.524687	2.20638	5.38143	3.67284	8.0721	11.0993	69.0432
C10S	AIS	23.4866	5.62448	7.71382	3.64703	7.13546	9.32746	43.0651
J11C	AIS	6.23487	8.75801	15.4591	5.8363	8.23485	6.44133	49.0356
J19S	AIS	0.642021	2.60897	8.34502	4.33042	8.30767	9.04718	66.7187
J20S	AIS	1.25397	3.36906	9.31497	5.21164	11.6153	11.6774	57.5577
J25S	AIS	0.550314	2.36677	5.23006	2.32954	4.59288	5.37498	79.5555
J27S	AIS	3.35969	5.05353	9.49054	5.00425	10.8164	12.2793	53.9963
J31S	AIS	0.869328	3.06178	11.1755	5.55495	8.43083	7.91665	62.991
J36S	AIS	2.31817	6.56998	12.7774	5.09777	8.71237	10.9866	53.5377
J38S	AIS	4.47918	9.1752	15.3895	6.64357	9.6661	8.41347	46.233
J42S	AIS	1.44452	5.93202	17.8504	7.86878	10.9306	8.94906	47.0246
J43S	AIS	2.35467	8.29798	14.5787	6.65311	11.1566	11.3299	45.629
C13M	MIA	2.60844	6.04924	11.6295	4.70106	7.19815	7.19824	60.6153
C16M	MIA	0.322535	2.05441	6.76623	3.3025	6.605	7.04674	73.9026
C21M	MIA	0.657212	3.45209	8.96574	4.52437	7.78275	7.9557	66.6621
C25M	MIA	1.68981	6.15013	11.8474	5.85863	11.146	13.7251	49.583
C4M	MIA	0.551209	1.70697	6.70344	4.87199	10.6686	12.9801	62.5177
J13M	MIA	0.555405	3.46789	10.2547	5.05283	9.46895	13.5464	57.6539
J14M	MIA	0.719839	3.82954	10.1497	4.76531	9.41558	10.8842	60.2358
J15M	MIA	2.86689	3.2584	6.98409	3.14475	6.06841	6.64307	71.0344
J18M	MIA	0.892998	2.28386	5.74521	3.01884	6.35371	7.90267	73.8027
J22M	MIA	1.07433	4.19677	9.63544	3.67665	6.15237	6.48318	68.7813
J23M	MIA	0.529941	2.01916	6.49649	3.61758	6.90062	7.48991	72.9463
J26M	MIA	2.69442	3.71736	7.05244	4.00028	8.86215	11.0361	62.6373
J27M	MIA	4.43508	7.40397	13.9106	6.4494	10.7639	10.3879	46.6491
J32M	MIA	1.86533	8.65128	19.3237	8.01882	11.3198	9.79248	41.0286
J34M	MIA	2.54706	7.91599	17.6879	6.69125	10.2535	9.96045	44.9439
J35M	MIA	3.09733	8.35484	19.9062	6.64261	9.36898	8.82667	43.8034
J39M	MIA	0.753021	3.43792	9.86215	4.56089	8.62878	9.79198	62.9653
J40M	MIA	3.58395	6.91859	13.7107	6.4069	9.61817	8.39585	51.3658
J41M	MIA	1.92573	5.42157	11.7398	5.78885	9.92222	10.0503	55.1516
J43M	MIA	5.4975	11.2409	13.7468	6.61463	12.4906	12.4672	37.9424
J44M	MIA	3.15187	7.05768	11.106	5.20783	8.31667	7.75765	57.4023
J45M	MIA	4.68827	5.46693	15.7697	7.90284	10.5749	7.61505	47.9823
J46M	MIA	1.20644	2.90162	8.41712	4.4719	8.16978	8.29963	66.5335
C11C	ADC	0.454398	2.53165	11.0678	7.01071	18.5005	16.2285	44.2064
C16C	ADC	1.18404	4.28142	7.43028	3.27756	6.38352	8.58	68.8632
C23C	ADC	0.559616	3.1975	9.63265	4.61536	8.62522	10.5033	62.8664
C5C	ADC	1.15329	5.04802	9.96062	4.66661	7.79358	7.35036	64.0275
J2C	ADC	1.81269	5.82075	10.9768	6.0423	12.286	14.2598	48.8016
J3C	ADC	2.46167	7.4282	9.19888	5.18246	12.9561	12.0063	50.7664
J5C	ADC	2.08605	2.80313	7.75749	4.71531	12.7335	10.8651	59.0395
J7C	ADC	0.865161	4.89555	11.859	5.86618	12.6609	12.5973	51.2559
J8C	ADC	5.18473	9.32193	12.7599	5.64597	9.70727	11.1246	46.2556
J9C	ADC	0.729867	2.27948	4.92012	2.59685	5.14832	6.20493	78.1204
	Stages	Normal	AAH	AIS	MIA	ADC
b	mean_T cell density	0.0224239	0.0520186	0.0800615	0.07841	0.0465454
c	mean_T cell diversity	287.368	414.363	732.622	1013.84	1513.38
d	mean_T cell clonality	0.0983589	0.041351	0.0611017	0.043627	0.032551

## Sheet: Figure_4a-g
Source Data Figure 4
	Comparasion	rho	p-value
a	T cell clonality & Th1	0.472	3.504e-05
b	T cell clonality & CD8+ T cells	0.516	4.863e-06
c	T cell clonality & CD8+ CTLs	0.318	0.00734
d	T cell clonality & Th CTLs	0.466	0.00182
e	T cell clonality & CD4+ T cells	-0.385	0.0008993
f	T cell clonality & CD3+ CD8-	-0.351	0.02166
g	T cell clonality & Tregs	-0.474	0.001315

## Sheet: Figure_5a-c
Source Data Figure 5
a	LOH(+)	LOH(-)
AAH	0	21
AIS	1	14
MIA	4	23
ADC	4	8
		LOH(+)	LOH(-)
b	AI burden	11.1759	4.53077
c	CNV burden	22.1313	15.7786

## Sheet: Figure_6a-d
Source Data Figure 6
	Comparasion	rho	p-value
a	Global methylation & CD4+ T cells	-0.434	0.002
b	Global methylation & CD4/CD8 ratio	-0.374	0.0035
c	Global methylation & Tregs	-0.391	0.00453
d	Global methylation & Treg/CD8 ratio	-0.235	0.047

## Sheet: Figure_S1
Source Data Figure S1
Stages	CD47_median	CD276_median	CTLA4_median	ENTPD1_median	GZMB_median	PRF1_median
Normal	11.8292	9.19225	6.94138	8.42547	8.24568	9.59662
AAH	11.7055	9.37386	7.03582	8.41313	7.71506	8.92695
AIS	12.0661	9.54927	7.72968	8.11301	7.25568	8.58073
MIA	12.0318	9.8808	7.71918	8.06202	6.70522	8.29227
ADC	12.3552	9.98679	7.87834	7.81773	7.10186	8.54338

## Sheet: Figure_S2
Source Data Figure S2
Stages	CD4+ T cells_mean	CD8+ T cells_mean	CD4/CD8 ratio_mean
Normal	0.124761	0.20448	0.611388
AAH	0.129149	0.19318	0.669518
ADC	0.128833	0.188863	0.684214

## Sheet: Figure_S3
Source Data Figure S3

[truncated: 10 more sheets: Figure_S4, Figure_S5, Figure_S6, Figure_S7, Figure_S8, Figure_S9, Figure_S10, Figure_S11, Figure_S12, Figure_S13]
